# Supplementary material for: Relationships between job characteristics and occupational well-being: Are they similar across levels of analysis?
Source: PLoS One. 2025 Jul 24;20(7):e0328508. doi: 10.1371/journal.pone.0328508 (PMC12289054; doi:10.1371/journal.pone.0328508)
Supplement: S2 File — (CSV) [file pone.0328508.s002.csv]

Indn	Groupn	Orgn	jobdem	lackskill	lackauton	lackpart	lacksat	nfr	anxiety
,1	5000,002	400	66,6666666666667	38,8888888888889	21,2121212121212	45,8333333333333	22,2222222222222	54,5454545454545	33,3333333333333
,2	5000,002	400	39,3939393939394	27,7777777777778	27,2727272727273	54,1666666666667	22,2222222222222	0	22,2222222222222
,3	5000,002	400	36,3636363636364	22,2222222222222	42,4242424242424	58,3333333333333	0	0	0
,4	5000,002	400	78,7878787878788	61,1111111111111	27,2727272727273	58,3333333333333	0	90,9090909090909	61,1111111111111
,5	5000,002	400	63,6363636363636	50	63,6363636363636	45,8333333333333	0	90,9090909090909	44,4444444444444
,6	5000,008	400	53,3333333333333	61,1111111111111	60,6060606060606	37,5	0	72,7272727272727	22,2222222222222
,7	5000,008	400	42,4242424242424	72,2222222222222	63,6363636363636	62,5	33,3333333333333	0	33,3333333333333
,8	5000,008	400	57,5757575757576	72,2222222222222	48,4848484848485	37,5	0	45,4545454545455	0
,9	5000,008	400	54,5454545454545	50	57,5757575757576	54,1666666666667	0	0	16,6666666666667
1	5000,008	400	63,6363636363636	27,7777777777778	54,5454545454545	16,6666666666667	0	27,2727272727273	22,2222222222222
1,1	5000,008	400	45,4545454545455	66,6666666666667	84,8484848484848	58,3333333333333	22,2222222222222	36,3636363636364	38,8888888888889
1,2	5000,008	400	54,5454545454545	38,8888888888889	27,2727272727273	41,6666666666667	22,2222222222222	18,1818181818182	27,7777777777778
1,3	5000,013	400	36,3636363636364	55,5555555555556	42,4242424242424	33,3333333333333	22,2222222222222	9,09090909090909	27,7777777777778
1,4	5000,013	400	45,4545454545455	38,8888888888889	36,3636363636364	66,6666666666667	0	9,09090909090909	33,3333333333333
1,5	5000,013	400	30,3030303030303	16,6666666666667	30,3030303030303	62,5	0	0	5,55555555555556
1,6	5000,013	400	48,4848484848485	5,55555555555556	27,2727272727273	29,1666666666667	0	40	33,3333333333333
1,7	5000,013	400	6,06060606060606	61,1111111111111	0	0	0	0	27,7777777777778
1,8	5000,015	400	60,6060606060606	5,55555555555556	60,6060606060606	29,1666666666667	33,3333333333333	9,09090909090909	5,55555555555556
1,9	5000,015	400	51,5151515151515	44,4444444444444	66,6666666666667	66,6666666666667	33,3333333333333	9,09090909090909	33,3333333333333
2	5000,015	400	45,4545454545455	33,3333333333333	21,2121212121212	20,8333333333333	0	0	5,55555555555556
2,1	5000,015	400	60,6060606060606	44,4444444444444	48,4848484848485	61,9047619047619	44,4444444444444	63,6363636363636	44,4444444444444
2,2	5000,015	400	33,3333333333333	50	45,4545454545455	58,3333333333333	33,3333333333333	36,3636363636364	38,8888888888889
2,3	5000,017	400	39,3939393939394	55,5555555555556	36,3636363636364	50	22,2222222222222	36,3636363636364	0
2,4	5000,017	400	51,5151515151515	61,1111111111111	66,6666666666667	62,5	33,3333333333333	54,5454545454545	33,3333333333333
2,5	5000,017	400	66,6666666666667	38,8888888888889	72,7272727272727	58,3333333333333	0	0	22,2222222222222
2,6	5000,017	400	75,7575757575758	33,3333333333333	66,6666666666667	54,1666666666667	0	54,5454545454545	22,2222222222222
2,7	5000,018	400	60,6060606060606	5,55555555555556	60,6060606060606	25	0	36,3636363636364	22,2222222222222
2,8	5000,018	400	54,5454545454545	11,1111111111111	57,5757575757576	70,8333333333333	0	0	0
2,9	5000,018	400	42,4242424242424	27,7777777777778	60,6060606060606	29,1666666666667	0	0	0
3	5000,018	400	45,4545454545455	72,2222222222222	84,8484848484848	95,8333333333333	77,7777777777778	45,4545454545455	50
3,1	5000,018	400	45,4545454545455	22,2222222222222	39,3939393939394	4,16666666666667	0	0	22,2222222222222
3,2	5000,018	400	51,5151515151515	55,5555555555556	81,8181818181818	70,8333333333333	0	18,1818181818182	16,6666666666667
3,3	5000,019	400	39,3939393939394	61,1111111111111	36,3636363636364	50	33,3333333333333	0	0
3,4	5000,019	400	42,4242424242424	27,7777777777778	42,4242424242424	66,6666666666667	11,1111111111111	0	16,6666666666667
3,5	5000,019	400	33,3333333333333	66,6666666666667	36,3636363636364	45,8333333333333	55,5555555555556	18,1818181818182	11,1111111111111
3,6	5000,019	400	45,4545454545455	44,4444444444444	33,3333333333333	58,3333333333333	22,2222222222222	0	11,1111111111111
3,7	5000,019	400	54,5454545454545	44,4444444444444	39,3939393939394	37,5	0	0	0
3,8	5000,024	400	27,2727272727273	44,4444444444444	42,4242424242424	29,1666666666667	11,1111111111111	9,09090909090909	16,6666666666667
3,9	5000,024	400	45,4545454545455	50	48,4848484848485	58,3333333333333	22,2222222222222	45,4545454545455	5,55555555555556
4	5000,024	400	33,3333333333333	38,8888888888889	51,5151515151515	45,8333333333333	0	0	22,2222222222222
4,1	5000,024	400	57,5757575757576	0	30,3030303030303	4,16666666666667	0	36,3636363636364	22,2222222222222
4,2	5000,024	400	18,1818181818182	33,3333333333333	45,4545454545455	29,1666666666667	22,2222222222222	0	22,2222222222222
4,3	5000,024	400	33,3333333333333	50	51,5151515151515	62,5	0	63,6363636363636	16,6666666666667
4,4	5000,024	400	66,6666666666667	72,2222222222222	42,4242424242424	38,0952380952381	22,2222222222222	36,3636363636364	44,4444444444444
4,5	5000,024	400	24,2424242424242	55,5555555555556	30,3030303030303	66,6666666666667	33,3333333333333	36,3636363636364	16,6666666666667
4,6	5000,024	400	42,4242424242424	50	75,7575757575758	50	0	0	27,7777777777778
4,7	5000,024	400	48,4848484848485	33,3333333333333	30,3030303030303	25	0	18,1818181818182	5,55555555555556
4,8	5000,024	400	30,3030303030303	38,8888888888889	39,3939393939394	33,3333333333333	0	18,1818181818182	5,55555555555556
4,9	9000,001	720	36,3636363636364	61,1111111111111	36,3636363636364	58,3333333333333	33,3333333333333	9,09090909090909	11,1111111111111
5	9000,001	720	42,4242424242424	0	57,5757575757576	58,3333333333333	22,2222222222222	81,8181818181818	33,3333333333333
5,1	9000,001	720	33,3333333333333	61,1111111111111	42,4242424242424	62,5	22,2222222222222	45,4545454545455	33,3333333333333
5,2	9000,001	720	39,3939393939394	44,4444444444444	54,5454545454545	75	44,4444444444444	90,9090909090909	44,4444444444444
5,3	9000,001	720	15,1515151515152	38,8888888888889	6,06060606060606	75	0	0	0
5,4	9000,001	720	39,3939393939394	11,1111111111111	0	41,6666666666667	0	0	22,2222222222222
5,5	9000,001	720	33,3333333333333	33,3333333333333	30,3030303030303	41,6666666666667	0	36,3636363636364	0
5,6	9000,001	720	21,2121212121212	38,8888888888889	63,6363636363636	58,3333333333333	22,2222222222222	9,09090909090909	33,3333333333333
5,7	9000,001	720	24,2424242424242	50	63,6363636363636	54,1666666666667	33,3333333333333	18,1818181818182	33,3333333333333
5,8	9000,001	720	39,3939393939394	50	66,6666666666667	75	11,1111111111111	63,6363636363636	44,4444444444444
5,9	9000,001	720	42,4242424242424	38,8888888888889	36,3636363636364	70,8333333333333	0	27,2727272727273	16,6666666666667
6	9000,001	720	57,5757575757576	50	39,3939393939394	79,1666666666667	77,7777777777778	0	66,6666666666667
6,1	9000,001	720	18,1818181818182	27,7777777777778	3,03030303030303	4,16666666666667	0	0	0
6,2	9000,002	720	54,5454545454545	50	75,7575757575758	83,3333333333333	33,3333333333333	9,09090909090909	16,6666666666667
6,3	9000,002	720	51,5151515151515	50	45,4545454545455	66,6666666666667	33,3333333333333	27,2727272727273	11,1111111111111
6,4	9000,002	720	57,5757575757576	11,1111111111111	87,8787878787879	79,1666666666667	22,2222222222222	18,1818181818182	38,8888888888889
6,5	9000,002	720	72,7272727272727	22,2222222222222	27,2727272727273	62,5	11,1111111111111	81,8181818181818	33,3333333333333
6,6	9000,002	720	78,7878787878788	33,3333333333333	63,6363636363636	66,6666666666667	0	72,7272727272727	38,8888888888889
6,7	9000,002	720	60,6060606060606	33,3333333333333	54,5454545454545	58,3333333333333	33,3333333333333	27,2727272727273	44,4444444444444
6,8	9000,002	720	57,5757575757576	61,1111111111111	57,5757575757576	70,8333333333333	66,6666666666667	54,5454545454545	38,8888888888889
6,9	9000,002	720	75,7575757575758	5,55555555555556	24,2424242424242	45,8333333333333	0	45,4545454545455	72,2222222222222
7	9000,002	720	30,3030303030303	22,2222222222222	27,2727272727273	12,5	0	0	5,55555555555556
7,1	9000,002	720	21,2121212121212	77,7777777777778	69,6969696969697	50	0	27,2727272727273	0
7,2	9000,002	720	30,3030303030303	38,8888888888889	60,6060606060606	58,3333333333333	55,5555555555556	72,7272727272727	11,1111111111111
7,3	9000,002	720	51,5151515151515	55,5555555555556	60,6060606060606	70,8333333333333	11,1111111111111	18,1818181818182	33,3333333333333
7,4	9000,002	720	30,3030303030303	66,6666666666667	36,3636363636364	75	33,3333333333333	0	22,2222222222222
7,5	9000,002	720	45,4545454545455	38,8888888888889	69,6969696969697	58,3333333333333	0	0	38,8888888888889
7,6	9000,002	720	51,5151515151515	38,8888888888889	26,6666666666667	45,8333333333333	11,1111111111111	45,4545454545455	33,3333333333333
7,7	9000,002	720	51,5151515151515	38,8888888888889	42,4242424242424	75	44,4444444444444	90,9090909090909	27,7777777777778
7,8	9000,002	720	69,6969696969697	27,7777777777778	42,4242424242424	45,8333333333333	11,1111111111111	0	22,2222222222222
7,9	9000,002	720	60,6060606060606	83,3333333333333	100	95,8333333333333	77,7777777777778	90,9090909090909	77,7777777777778
8	9000,002	720	57,5757575757576	66,6666666666667	93,9393939393939	79,1666666666667	55,5555555555556	9,09090909090909	44,4444444444444
8,1	9000,002	720	66,6666666666667	38,8888888888889	36,3636363636364	58,3333333333333	33,3333333333333	18,1818181818182	16,6666666666667
8,2	9000,002	720	60,6060606060606	55,5555555555556	36,3636363636364	41,6666666666667	33,3333333333333	27,2727272727273	22,2222222222222
8,3	9000,002	720	51,5151515151515	22,2222222222222	60,6060606060606	62,5	0	0	5,55555555555556
8,4	9000,002	720	54,5454545454545	33,3333333333333	36,3636363636364	62,5	22,2222222222222	100	44,4444444444444
8,5	9000,003	720	33,3333333333333	38,8888888888889	48,4848484848485	62,5	88,8888888888889	9,09090909090909	55,5555555555556
8,7	9000,003	720	57,5757575757576	16,6666666666667	36,3636363636364	29,1666666666667	0	54,5454545454545	44,4444444444444
8,8	9000,003	720	69,6969696969697	33,3333333333333	48,4848484848485	33,3333333333333	37,5	54,5454545454545	33,3333333333333
8,9	9000,003	720	30,3030303030303	50	0	0	11,1111111111111	63,6363636363636	0
9	9000,003	720	42,4242424242424	16,6666666666667	21,2121212121212	33,3333333333333	11,1111111111111	27,2727272727273	33,3333333333333
9,1	9000,003	720	78,7878787878788	11,1111111111111	24,2424242424242	41,6666666666667	11,1111111111111	27,2727272727273	27,7777777777778
9,2	68000,104	5440	39,3939393939394	33,3333333333333	21,2121212121212	29,1666666666667	22,2222222222222	27,2727272727273	11,1111111111111
9,3	68000,104	5440	48,4848484848485	33,3333333333333	48,4848484848485	33,3333333333333	0	36,3636363636364	16,6666666666667
9,4	68000,104	5440	42,4242424242424	11,1111111111111	30,3030303030303	41,6666666666667	0	27,2727272727273	44,4444444444444
9,5	68000,104	5440	48,4848484848485	22,2222222222222	24,2424242424242	8,33333333333333	0	18,1818181818182	22,2222222222222
9,6	68000,104	5440	27,2727272727273	33,3333333333333	36,3636363636364	54,1666666666667	11,1111111111111	0	22,2222222222222
9,7	68000,104	5440	48,4848484848485	33,3333333333333	33,3333333333333	41,6666666666667	11,1111111111111	27,2727272727273	11,1111111111111
9,8	68000,104	5440	42,4242424242424	22,2222222222222	27,2727272727273	29,1666666666667	11,1111111111111	63,6363636363636	27,7777777777778
9,9	68000,104	5440	57,5757575757576	66,6666666666667	73,3333333333333	75	33,3333333333333	72,7272727272727	22,2222222222222
10	68000,104	5440	57,5757575757576	38,8888888888889	18,1818181818182	66,6666666666667	100	9,09090909090909	38,8888888888889
10,1	68000,104	5440	48,4848484848485	16,6666666666667	21,2121212121212	33,3333333333333	0	9,09090909090909	22,2222222222222
10,2	68000,104	5440	51,5151515151515	11,1111111111111	45,4545454545455	16,6666666666667	0	0	16,6666666666667
10,3	68000,104	5440	27,2727272727273	44,4444444444444	36,3636363636364	45,8333333333333	11,1111111111111	54,5454545454545	50
10,4	68000,104	5440	48,4848484848485	11,1111111111111	30,3030303030303	41,6666666666667	11,1111111111111	0	0
10,5	68000,104	5440	45,4545454545455	44,4444444444444	39,3939393939394	45,8333333333333	100	100	55,5555555555556
10,6	68000,104	5440	39,3939393939394	55,5555555555556	63,6363636363636	50	66,6666666666667	90,9090909090909	66,6666666666667
10,7	68000,104	5440	33,3333333333333	50	27,2727272727273	54,1666666666667	0	0	0
10,8	68000,104	5440	54,5454545454545	38,8888888888889	33,3333333333333	25	11,1111111111111	72,7272727272727	27,7777777777778
10,9	68000,104	5440	45,4545454545455	33,3333333333333	36,3636363636364	41,6666666666667	0	45,4545454545455	33,3333333333333
11	68000,104	5440	48,4848484848485	16,6666666666667	21,2121212121212	37,5	0	45,4545454545455	11,1111111111111
11,1	68000,204	5440	45,4545454545455	44,4444444444444	60,6060606060606	70,8333333333333	33,3333333333333	27,2727272727273	33,3333333333333
11,2	68000,204	5440	39,3939393939394	38,8888888888889	39,3939393939394	79,1666666666667	33,3333333333333	0	11,1111111111111
11,3	68000,204	5440	30	22,2222222222222	27,2727272727273	29,1666666666667	0	9,09090909090909	11,1111111111111
11,4	68000,204	5440	33,3333333333333	33,3333333333333	57,5757575757576	50	0	36,3636363636364	16,6666666666667
11,5	68000,204	5440	39,3939393939394	61,1111111111111	54,5454545454545	87,5	55,5555555555556	27,2727272727273	38,8888888888889
11,6	68000,404	5440	24,2424242424242	55,5555555555556	24,2424242424242	62,5	44,4444444444444	72,7272727272727	44,4444444444444
11,7	68000,404	5440	69,6969696969697	27,7777777777778	51,5151515151515	50	22,2222222222222	45,4545454545455	33,3333333333333
11,8	68000,404	5440	48,4848484848485	66,6666666666667	33,3333333333333	33,3333333333333	22,2222222222222	81,8181818181818	27,7777777777778
11,9	68000,404	5440	42,4242424242424	44,4444444444444	36,3636363636364	66,6666666666667	0	18,1818181818182	16,6666666666667
12	68000,404	5440	36,3636363636364	44,4444444444444	42,4242424242424	25	0	45,4545454545455	0
12,1	68000,404	5440	39,3939393939394	27,7777777777778	33,3333333333333	45,8333333333333	0	0	0
12,2	68000,404	5440	51,5151515151515	22,2222222222222	39,3939393939394	20,8333333333333	0	18,1818181818182	33,3333333333333
12,3	68000,404	5440	60,6060606060606	26,6666666666667	54,5454545454545	66,6666666666667	11,1111111111111	45,4545454545455	16,6666666666667
12,4	68000,404	5440	51,5151515151515	38,8888888888889	63,6363636363636	70,8333333333333	0	81,8181818181818	50
12,5	68000,404	5440	60,6060606060606	16,6666666666667	51,5151515151515	20,8333333333333	11,1111111111111	81,8181818181818	33,3333333333333
12,6	68000,404	5440	42,4242424242424	38,8888888888889	36,3636363636364	54,1666666666667	0	0	5,55555555555556
12,7	68000,404	5440	45,4545454545455	11,1111111111111	39,3939393939394	83,3333333333333	11,1111111111111	0	50
12,8	68000,404	5440	21,2121212121212	77,7777777777778	78,7878787878788	58,3333333333333	0	0	0
12,9	68000,404	5440	15,1515151515152	83,3333333333333	60,6060606060606	70,8333333333333	11,1111111111111	0	0
13	68000,404	5440	24,2424242424242	66,6666666666667	33,3333333333333	33,3333333333333	66,6666666666667	90,9090909090909	27,7777777777778
13,1	68000,404	5440	33,3333333333333	61,1111111111111	78,7878787878788	66,6666666666667	0	0	5,55555555555556
13,2	68000,404	5440	42,4242424242424	66,6666666666667	18,1818181818182	58,3333333333333	11,1111111111111	27,2727272727273	27,7777777777778
13,3	68000,404	5440	42,4242424242424	33,3333333333333	39,3939393939394	45,8333333333333	0	18,1818181818182	16,6666666666667
13,4	68000,404	5440	51,5151515151515	55,5555555555556	48,4848484848485	45,8333333333333	0	0	0
13,5	68000,404	5440	57,5757575757576	38,8888888888889	36,3636363636364	20,8333333333333	0	18,1818181818182	44,4444444444444
13,6	68000,404	5440	63,6363636363636	33,3333333333333	57,5757575757576	58,3333333333333	0	81,8181818181818	33,3333333333333
13,7	68000,404	5440	36,3636363636364	38,8888888888889	48,4848484848485	70,8333333333333	11,1111111111111	18,1818181818182	11,1111111111111
13,8	68000,404	5440	42,4242424242424	44,4444444444444	60,6060606060606	62,5	0	0	16,6666666666667
13,9	68000,404	5440	39,3939393939394	27,7777777777778	33,3333333333333	45,8333333333333	11,1111111111111	0	16,6666666666667
14	68000,404	5440	57,5757575757576	16,6666666666667	27,2727272727273	25	11,1111111111111	63,6363636363636	22,2222222222222
14,1	68000,504	5440	54,5454545454545	22,2222222222222	30,3030303030303	41,6666666666667	0	9,09090909090909	22,2222222222222
14,2	68000,504	5440	70	22,2222222222222	57,5757575757576	33,3333333333333	0	90,9090909090909	55,5555555555556
14,3	68000,504	5440	39,3939393939394	33,3333333333333	27,2727272727273	33,3333333333333	11,1111111111111	100	27,7777777777778
14,4	68000,504	5440	57,5757575757576	33,3333333333333	24,2424242424242	41,6666666666667	11,1111111111111	63,6363636363636	44,4444444444444
14,5	68000,504	5440	45,4545454545455	22,2222222222222	54,5454545454545	33,3333333333333	0	27,2727272727273	27,7777777777778
14,6	68000,504	5440	36,3636363636364	27,7777777777778	9,09090909090909	58,3333333333333	0	0	5,55555555555556
14,7	68000,504	5440	48,4848484848485	11,1111111111111	18,1818181818182	16,6666666666667	0	9,09090909090909	5,55555555555556
14,8	68000,504	5440	33,3333333333333	44,4444444444444	33,3333333333333	66,6666666666667	11,1111111111111	0	33,3333333333333
14,9	68000,604	5440	36,3636363636364	33,3333333333333	6,06060606060606	41,6666666666667	0	0	0
15	68000,604	5440	51,5151515151515	55,5555555555556	84,8484848484848	70,8333333333333	22,2222222222222	90,9090909090909	55,5555555555556
15,1	68000,604	5440	42,4242424242424	22,2222222222222	15,1515151515152	12,5	0	9,09090909090909	33,3333333333333
15,2	68000,604	5440	60,6060606060606	11,1111111111111	45,4545454545455	41,6666666666667	55,5555555555556	90,9090909090909	50
15,3	68000,604	5440	45,4545454545455	27,7777777777778	30,3030303030303	37,5	11,1111111111111	27,2727272727273	27,7777777777778
15,4	68000,604	5440	48,4848484848485	61,1111111111111	27,2727272727273	62,5	0	0	0
15,5	68000,604	5440	39,3939393939394	27,7777777777778	33,3333333333333	54,1666666666667	11,1111111111111	9,09090909090909	33,3333333333333
15,6	68000,804	5440	54,5454545454545	33,3333333333333	45,4545454545455	50	0	9,09090909090909	33,3333333333333
15,7	68000,804	5440	48,4848484848485	22,2222222222222	45,4545454545455	41,6666666666667	11,1111111111111	81,8181818181818	5,55555555555556
15,8	68000,804	5440	57,5757575757576	27,7777777777778	54,5454545454545	50	0	36,3636363636364	22,2222222222222
15,9	68000,804	5440	21,2121212121212	38,8888888888889	42,4242424242424	58,3333333333333	11,1111111111111	18,1818181818182	16,6666666666667
16	68000,804	5440	60,6060606060606	11,1111111111111	42,4242424242424	45,8333333333333	0	27,2727272727273	27,7777777777778
16,1	68000,804	5440	57,5757575757576	27,7777777777778	15,1515151515152	0	11,1111111111111	90,9090909090909	5,55555555555556
16,2	68000,804	5440	48,4848484848485	16,6666666666667	24,2424242424242	58,3333333333333	22,2222222222222	0	33,3333333333333
16,3	68000,804	5440	39,3939393939394	38,8888888888889	12,1212121212121	29,1666666666667	0	9,09090909090909	27,7777777777778
16,4	68000,804	5440	45,4545454545455	27,7777777777778	24,2424242424242	20,8333333333333	0	0	5,55555555555556
16,5	68000,804	5440	54,5454545454545	38,8888888888889	66,6666666666667	54,1666666666667	0	100	0
16,6	68000,904	5440	36,3636363636364	27,7777777777778	18,1818181818182	37,5	0	9,09090909090909	11,1111111111111
16,7	68000,904	5440	54,5454545454545	22,2222222222222	24,2424242424242	16,6666666666667	11,1111111111111	0	11,1111111111111
16,8	68000,904	5440	75,7575757575758	22,2222222222222	48,4848484848485	25	22,2222222222222	63,6363636363636	61,1111111111111
16,9	68000,904	5440	45,4545454545455	33,3333333333333	57,5757575757576	54,1666666666667	11,1111111111111	9,09090909090909	11,1111111111111
17	68000,904	5440	39,3939393939394	33,3333333333333	30,3030303030303	12,5	0	0	16,6666666666667
17,1	68000,904	5440	36,3636363636364	50	54,5454545454545	70,8333333333333	44,4444444444444	0	22,2222222222222
17,2	68000,904	5440	33,3333333333333	33,3333333333333	18,1818181818182	45,8333333333333	33,3333333333333	45,4545454545455	11,1111111111111
17,3	68000,904	5440	30,3030303030303	27,7777777777778	30,3030303030303	50	0	0	11,1111111111111
17,4	68000,904	5440	36,3636363636364	55,5555555555556	39,3939393939394	54,1666666666667	55,5555555555556	63,6363636363636	38,8888888888889
17,5	68000,904	5440	51,5151515151515	38,8888888888889	51,5151515151515	58,3333333333333	33,3333333333333	72,7272727272727	27,7777777777778
17,6	68001,004	5440,08	33,3333333333333	27,7777777777778	33,3333333333333	33,3333333333333	0	27,2727272727273	5,55555555555556
17,7	68001,004	5440,08	27,2727272727273	38,8888888888889	21,2121212121212	33,3333333333333	0	45,4545454545455	16,6666666666667
17,8	68001,004	5440,08	42,4242424242424	33,3333333333333	45,4545454545455	58,3333333333333	0	45,4545454545455	33,3333333333333
17,9	68001,004	5440,08	33,3333333333333	38,8888888888889	33,3333333333333	41,6666666666667	0	0	22,2222222222222
18	68001,004	5440,08	60,6060606060606	38,8888888888889	42,4242424242424	41,6666666666667	11,1111111111111	27,2727272727273	44,4444444444444
18,1	68001,104	5440,08	36,3636363636364	38,8888888888889	39,3939393939394	54,1666666666667	11,1111111111111	0	50
18,2	68001,104	5440,08	48,4848484848485	33,3333333333333	18,1818181818182	29,1666666666667	11,1111111111111	0	0
18,3	68001,104	5440,08	48,4848484848485	66,6666666666667	39,3939393939394	62,5	44,4444444444444	80	22,2222222222222
18,4	68001,104	5440,08	33,3333333333333	50	24,2424242424242	41,6666666666667	0	9,09090909090909	11,1111111111111
18,5	68001,104	5440,08	39,3939393939394	33,3333333333333	42,4242424242424	58,3333333333333	22,2222222222222	9,09090909090909	0
18,6	68001,104	5440,08	39,3939393939394	22,2222222222222	33,3333333333333	33,3333333333333	0	0	22,2222222222222
18,7	68001,104	5440,08	30,3030303030303	55,5555555555556	42,4242424242424	45,8333333333333	0	0	5,55555555555556
18,8	68001,104	5440,08	24,2424242424242	61,1111111111111	24,2424242424242	54,1666666666667	11,1111111111111	0	11,1111111111111
18,9	68001,104	5440,08	48,4848484848485	0	0	25	0	0	27,7777777777778
19	68001,104	5440,08	27,2727272727273	16,6666666666667	42,4242424242424	37,5	0	0	16,6666666666667
19,1	68001,104	5440,08	30,3030303030303	22,2222222222222	39,3939393939394	20,8333333333333	0	9,09090909090909	16,6666666666667
19,2	68001,104	5440,08	54,5454545454545	61,1111111111111	72,7272727272727	70,8333333333333	33,3333333333333	63,6363636363636	27,7777777777778
19,3	68001,104	5440,08	39,3939393939394	50	21,2121212121212	37,5	11,1111111111111	72,7272727272727	38,8888888888889
19,4	68001,104	5440,08	57,5757575757576	5,55555555555556	42,4242424242424	45,8333333333333	0	0	5,55555555555556
19,5	68001,104	5440,08	54,5454545454545	22,2222222222222	18,1818181818182	50	0	27,2727272727273	16,6666666666667
19,6	68001,104	5440,08	48,4848484848485	5,55555555555556	36,3636363636364	50	0	45,4545454545455	44,4444444444444
19,7	68001,104	5440,08	72,7272727272727	38,8888888888889	48,4848484848485	54,1666666666667	55,5555555555556	90,9090909090909	66,6666666666667
19,8	68001,104	5440,08	42,4242424242424	38,8888888888889	45,4545454545455	62,5	0	9,09090909090909	27,7777777777778
19,9	68001,104	5440,08	24,2424242424242	27,7777777777778	45,4545454545455	66,6666666666667	0	18,1818181818182	33,3333333333333
20	68001,104	5440,08	57,5757575757576	22,2222222222222	33,3333333333333	37,5	11,1111111111111	36,3636363636364	44,4444444444444
20,1	68001,302	5440,08	42,4242424242424	33,3333333333333	33,3333333333333	37,5	11,1111111111111	0	38,8888888888889
20,2	68001,302	5440,08	33,3333333333333	38,8888888888889	33,3333333333333	37,5	11,1111111111111	9,09090909090909	5,55555555555556
20,3	68001,302	5440,08	48,4848484848485	44,4444444444444	51,5151515151515	54,1666666666667	33,3333333333333	81,8181818181818	66,6666666666667
20,4	68001,302	5440,08	18,1818181818182	16,6666666666667	15,1515151515152	25	0	0	5,55555555555556
20,5	68001,302	5440,08	33,3333333333333	55,5555555555556	36,3636363636364	66,6666666666667	33,3333333333333	60	22,2222222222222
20,6	68001,302	5440,08	36,3636363636364	44,4444444444444	45,4545454545455	25	0	18,1818181818182	16,6666666666667
20,7	68001,302	5440,08	45,4545454545455	33,3333333333333	51,5151515151515	45,8333333333333	0	0	0
20,8	68001,302	5440,08	33,3333333333333	11,1111111111111	21,2121212121212	20,8333333333333	0	9,09090909090909	22,2222222222222
20,9	68001,302	5440,08	45,4545454545455	27,7777777777778	42,4242424242424	45,8333333333333	0	0	16,6666666666667
21	68001,302	5440,08	66,6666666666667	33,3333333333333	45,4545454545455	45,8333333333333	0	27,2727272727273	33,3333333333333
21,1	68001,302	5440,08	57,5757575757576	33,3333333333333	33,3333333333333	41,6666666666667	0	27,2727272727273	27,7777777777778
21,2	68001,302	5440,08	39,3939393939394	27,7777777777778	21,2121212121212	45,8333333333333	22,2222222222222	9,09090909090909	27,7777777777778
21,3	68001,302	5440,08	30,3030303030303	11,1111111111111	6,06060606060606	8,33333333333333	0	0	0
21,4	68001,502	5440,08	63,6363636363636	11,1111111111111	48,4848484848485	58,3333333333333	0	90,9090909090909	38,8888888888889
21,5	68001,502	5440,08	63,6363636363636	11,1111111111111	33,3333333333333	29,1666666666667	22,2222222222222	72,7272727272727	61,1111111111111
21,6	68001,502	5440,08	39,3939393939394	50	24,2424242424242	54,1666666666667	44,4444444444444	0	11,1111111111111
21,7	68001,502	5440,08	12,1212121212121	38,8888888888889	39,3939393939394	50	0	54,5454545454545	11,1111111111111
21,8	68001,502	5440,08	21,2121212121212	27,7777777777778	36,3636363636364	62,5	44,4444444444444	45,4545454545455	27,7777777777778
21,9	68001,502	5440,08	42,4242424242424	44,4444444444444	30,3030303030303	70,8333333333333	11,1111111111111	18,1818181818182	5,55555555555556
22	68001,603	5440,08	30,3030303030303	50	18,1818181818182	41,6666666666667	0	9,09090909090909	5,55555555555556
22,1	68001,603	5440,08	54,5454545454545	27,7777777777778	48,4848484848485	66,6666666666667	0	27,2727272727273	11,1111111111111
22,2	68001,603	5440,08	60,6060606060606	27,7777777777778	39,3939393939394	37,5	0	27,2727272727273	44,4444444444444
22,3	68001,603	5440,08	30,3030303030303	66,6666666666667	33,3333333333333	45,8333333333333	33,3333333333333	9,09090909090909	0
22,4	68001,603	5440,08	51,5151515151515	33,3333333333333	60,6060606060606	54,1666666666667	0	0	33,3333333333333
22,5	68001,603	5440,08	9,09090909090909	22,2222222222222	0	54,1666666666667	33,3333333333333	0	11,1111111111111
22,6	68001,603	5440,08	50	22,2222222222222	30,3030303030303	25	11,1111111111111	0	11,1111111111111
22,7	68002,303	5440,16	72,7272727272727	66,6666666666667	69,6969696969697	62,5	0	27,2727272727273	0
22,8	68002,303	5440,16	42,4242424242424	61,1111111111111	51,5151515151515	62,5	22,2222222222222	63,6363636363636	72,2222222222222
22,9	68002,303	5440,16	60,6060606060606	61,1111111111111	27,2727272727273	41,6666666666667	44,4444444444444	0	5,55555555555556
23	68002,303	5440,16	45,4545454545455	61,1111111111111	66,6666666666667	91,6666666666667	0	12,5	33,3333333333333
23,1	68002,303	5440,16	39,3939393939394	44,4444444444444	36,3636363636364	41,6666666666667	0	0	5,55555555555556
23,2	68002,303	5440,16	21,2121212121212	61,1111111111111	45,4545454545455	70,8333333333333	33,3333333333333	9,09090909090909	5,55555555555556
23,3	68002,303	5440,16	72,7272727272727	66,6666666666667	72,7272727272727	83,3333333333333	0	81,8181818181818	5,55555555555556
23,4	68002,303	5440,16	27,2727272727273	83,3333333333333	18,1818181818182	79,1666666666667	55,5555555555556	9,09090909090909	33,3333333333333
23,5	68002,303	5440,16	36,3636363636364	22,2222222222222	54,5454545454545	54,1666666666667	0	0	16,6666666666667
23,6	68002,303	5440,16	33,3333333333333	66,6666666666667	66,6666666666667	50	55,5555555555556	0	11,1111111111111
23,7	68002,303	5440,16	39,3939393939394	44,4444444444444	39,3939393939394	50	22,2222222222222	18,1818181818182	33,3333333333333
23,8	68002,303	5440,16	33,3333333333333	22,2222222222222	54,5454545454545	41,6666666666667	0	0	0
23,9	68002,303	5440,16	48,4848484848485	44,4444444444444	87,8787878787879	91,6666666666667	0	54,5454545454545	16,6666666666667
24	68002,303	5440,16	54,5454545454545	72,2222222222222	84,8484848484848	91,6666666666667	22,2222222222222	27,2727272727273	50
24,1	68002,303	5440,16	12,1212121212121	38,8888888888889	39,3939393939394	41,6666666666667	0	0	5,55555555555556
24,2	68002,303	5440,16	51,5151515151515	33,3333333333333	57,5757575757576	54,1666666666667	0	36,3636363636364	33,3333333333333
24,3	68002,303	5440,16	66,6666666666667	66,6666666666667	90,9090909090909	66,6666666666667	77,7777777777778	81,8181818181818	61,1111111111111
24,4	68002,303	5440,16	33,3333333333333	38,8888888888889	51,5151515151515	66,6666666666667	0	9,09090909090909	16,6666666666667
24,5	68002,303	5440,16	30,3030303030303	38,8888888888889	27,2727272727273	70,8333333333333	0	54,5454545454545	0
24,6	68002,303	5440,16	30,3030303030303	38,8888888888889	39,3939393939394	54,1666666666667	22,2222222222222	36,3636363636364	38,8888888888889
24,7	68002,303	5440,16	48,4848484848485	44,4444444444444	51,5151515151515	45,8333333333333	0	36,3636363636364	27,7777777777778
24,8	68002,703	5440,16	27,2727272727273	55,5555555555556	51,5151515151515	66,6666666666667	0	54,5454545454545	5,55555555555556
24,9	68002,703	5440,16	54,5454545454545	22,2222222222222	21,2121212121212	37,5	33,3333333333333	9,09090909090909	27,7777777777778
25	68002,703	5440,16	63,6363636363636	11,1111111111111	51,5151515151515	50	0	27,2727272727273	33,3333333333333
25,1	68002,703	5440,16	54,5454545454545	33,3333333333333	27,2727272727273	54,1666666666667	0	9,09090909090909	11,1111111111111
25,2	68002,703	5440,16	51,5151515151515	61,1111111111111	51,5151515151515	62,5	22,2222222222222	18,1818181818182	38,8888888888889
25,3	68002,703	5440,16	66,6666666666667	38,8888888888889	63,6363636363636	75	77,7777777777778	72,7272727272727	50
25,4	68002,703	5440,16	33,3333333333333	33,3333333333333	33,3333333333333	41,6666666666667	0	0	0
25,5	68002,703	5440,16	48,4848484848485	27,7777777777778	30,3030303030303	20,8333333333333	0	36,3636363636364	22,2222222222222
25,6	68002,801	5440,16	66,6666666666667	16,6666666666667	33,3333333333333	58,3333333333333	22,2222222222222	27,2727272727273	22,2222222222222
25,7	68002,801	5440,16	57,5757575757576	11,1111111111111	33,3333333333333	16,6666666666667	0	72,7272727272727	66,6666666666667
25,8	68002,801	5440,16	48,4848484848485	33,3333333333333	42,4242424242424	54,1666666666667	11,1111111111111	9,09090909090909	22,2222222222222
25,9	68002,801	5440,16	39,3939393939394	22,2222222222222	18,1818181818182	37,5	11,1111111111111	27,2727272727273	5,55555555555556
26	68002,801	5440,16	45,4545454545455	16,6666666666667	24,2424242424242	37,5	11,1111111111111	18,1818181818182	33,3333333333333
26,1	68002,801	5440,16	27,2727272727273	33,3333333333333	18,1818181818182	25	12,5	0	16,6666666666667
26,2	68002,801	5440,16	63,6363636363636	27,7777777777778	45,4545454545455	45,8333333333333	0	18,1818181818182	33,3333333333333
26,3	68002,801	5440,16	48,4848484848485	44,4444444444444	12,1212121212121	16,6666666666667	33,3333333333333	36,3636363636364	33,3333333333333
26,4	68002,801	5440,16	33,3333333333333	44,4444444444444	24,2424242424242	50	0	0	5,55555555555556
26,5	68002,901	5440,16	51,5151515151515	66,6666666666667	63,6363636363636	66,6666666666667	33,3333333333333	72,7272727272727	61,1111111111111
26,6	68002,901	5440,16	30,3030303030303	38,8888888888889	51,5151515151515	54,1666666666667	22,2222222222222	45,4545454545455	11,1111111111111
26,7	68002,901	5440,16	33,3333333333333	27,7777777777778	39,3939393939394	37,5	11,1111111111111	9,09090909090909	16,6666666666667
26,8	68002,901	5440,16	36,3636363636364	27,7777777777778	12,1212121212121	4,16666666666667	0	0	5,55555555555556
26,9	68002,901	5440,16	51,5151515151515	83,3333333333333	87,8787878787879	83,3333333333333	66,6666666666667	100	77,7777777777778
27	68002,901	5440,16	75,7575757575758	22,2222222222222	45,4545454545455	41,6666666666667	0	18,1818181818182	38,8888888888889
27,1	68003,001	5440,24	36,3636363636364	44,4444444444444	75,7575757575758	83,3333333333333	33,3333333333333	27,2727272727273	11,1111111111111
27,2	68003,001	5440,24	51,5151515151515	38,8888888888889	54,5454545454545	75	0	81,8181818181818	50
27,3	68003,001	5440,24	48,4848484848485	50	78,7878787878788	70,8333333333333	11,1111111111111	81,8181818181818	27,7777777777778
27,4	68003,001	5440,24	36,3636363636364	55,5555555555556	45,4545454545455	70,8333333333333	11,1111111111111	9,09090909090909	33,3333333333333
27,5	68003,001	5440,24	45,4545454545455	38,8888888888889	48,4848484848485	66,6666666666667	11,1111111111111	9,09090909090909	16,6666666666667
27,6	68003,001	5440,24	39,3939393939394	55,5555555555556	63,6363636363636	25	22,2222222222222	54,5454545454545	0
27,7	68003,001	5440,24	27,2727272727273	38,8888888888889	33,3333333333333	41,6666666666667	0	0	5,55555555555556
27,8	68003,101	5440,24	36,3636363636364	38,8888888888889	54,5454545454545	50	0	0	5,55555555555556
27,9	68003,101	5440,24	51,5151515151515	61,1111111111111	39,3939393939394	58,3333333333333	0	81,8181818181818	16,6666666666667
28	68003,101	5440,24	60,6060606060606	72,2222222222222	87,8787878787879	58,3333333333333	0	27,2727272727273	44,4444444444444
28,1	68003,101	5440,24	50	50	69,6969696969697	45,8333333333333	28,5714285714286	45,4545454545455	38,8888888888889
28,2	68003,101	5440,24	66,6666666666667	66,6666666666667	78,7878787878788	66,6666666666667	11,1111111111111	18,1818181818182	33,3333333333333
28,3	68003,101	5440,24	42,4242424242424	44,4444444444444	69,6969696969697	45,8333333333333	11,1111111111111	0	27,7777777777778
28,4	68003,101	5440,24	51,5151515151515	50	60,6060606060606	70,8333333333333	0	0	33,3333333333333
28,5	68003,101	5440,24	45,4545454545455	55,5555555555556	72,7272727272727	62,5	11,1111111111111	54,5454545454545	11,1111111111111
28,6	68003,101	5440,24	33,3333333333333	16,6666666666667	12,1212121212121	50	0	0	5,55555555555556
28,7	68003,101	5440,24	39,3939393939394	66,6666666666667	78,7878787878788	79,1666666666667	44,4444444444444	36,3636363636364	27,7777777777778
28,8	68003,101	5440,24	51,5151515151515	66,6666666666667	30,3030303030303	79,1666666666667	0	9,09090909090909	0
28,9	68003,101	5440,24	39,3939393939394	27,7777777777778	60,6060606060606	70,8333333333333	22,2222222222222	9,09090909090909	33,3333333333333
29	68003,101	5440,24	42,4242424242424	50	66,6666666666667	58,3333333333333	33,3333333333333	0	33,3333333333333
29,1	68003,101	5440,24	48,4848484848485	66,6666666666667	93,9393939393939	100	0	9,09090909090909	0
29,2	68003,101	5440,24	39,3939393939394	72,2222222222222	87,8787878787879	70,8333333333333	33,3333333333333	0	11,1111111111111
29,3	68003,201	5440,24	42,4242424242424	38,8888888888889	45,4545454545455	41,6666666666667	22,2222222222222	27,2727272727273	16,6666666666667
29,4	68003,201	5440,24	72,7272727272727	38,8888888888889	48,4848484848485	66,6666666666667	0	18,1818181818182	27,7777777777778
29,5	68003,201	5440,24	42,4242424242424	38,8888888888889	45,4545454545455	70,8333333333333	22,2222222222222	0	16,6666666666667
29,6	68003,201	5440,24	54,5454545454545	55,5555555555556	30,3030303030303	33,3333333333333	33,3333333333333	0	0
29,7	68003,201	5440,24	24,2424242424242	22,2222222222222	24,2424242424242	33,3333333333333	22,2222222222222	0	5,55555555555556
29,8	68003,201	5440,24	27,2727272727273	66,6666666666667	69,6969696969697	83,3333333333333	100	100	83,3333333333333
29,9	68003,201	5440,24	78,7878787878788	11,1111111111111	57,5757575757576	37,5	88,8888888888889	36,3636363636364	55,5555555555556
30	68003,201	5440,24	36,3636363636364	27,7777777777778	33,3333333333333	33,3333333333333	0	72,7272727272727	5,55555555555556
30,1	68003,201	5440,24	69,6969696969697	66,6666666666667	57,5757575757576	70,8333333333333	88,8888888888889	100	83,3333333333333
30,2	68003,201	5440,24	36,3636363636364	33,3333333333333	12,1212121212121	54,1666666666667	0	9,09090909090909	33,3333333333333
30,3	68003,201	5440,24	33,3333333333333	27,7777777777778	27,2727272727273	29,1666666666667	11,1111111111111	18,1818181818182	27,7777777777778
30,4	68003,201	5440,24	30,3030303030303	33,3333333333333	33,3333333333333	37,5	0	0	5,55555555555556
30,5	68003,201	5440,24	51,5151515151515	33,3333333333333	45,4545454545455	41,6666666666667	0	0	16,6666666666667
30,6	68003,201	5440,24	54,5454545454545	44,4444444444444	51,5151515151515	70,8333333333333	33,3333333333333	63,6363636363636	16,6666666666667
30,7	68003,201	5440,24	30,3030303030303	44,4444444444444	36,3636363636364	41,6666666666667	22,2222222222222	9,09090909090909	27,7777777777778
30,8	68003,201	5440,24	33,3333333333333	27,7777777777778	33,3333333333333	33,3333333333333	0	36,3636363636364	5,55555555555556
30,9	68003,201	5440,24	48,4848484848485	27,7777777777778	30,3030303030303	37,5	44,4444444444444	0	5,55555555555556
31	68003,201	5440,24	45,4545454545455	44,4444444444444	39,3939393939394	37,5	11,1111111111111	0	27,7777777777778
31,1	68003,201	5440,24	30,3030303030303	16,6666666666667	24,2424242424242	29,1666666666667	0	0	22,2222222222222
31,2	68003,401	5440,24	51,5151515151515	44,4444444444444	53,3333333333333	41,6666666666667	22,2222222222222	0	11,1111111111111
31,3	68003,401	5440,24	54,1666666666667	44,4444444444444	63,3333333333333	94,4444444444444	0	0	22,2222222222222
31,4	68003,401	5440,24	45,4545454545455	66,6666666666667	69,6969696969697	70,8333333333333	11,1111111111111	63,6363636363636	72,2222222222222
31,5	68003,401	5440,24	54,1666666666667	44,4444444444444	63,3333333333333	94,4444444444444	0	0	22,2222222222222
31,6	68003,401	5440,24	27,2727272727273	16,6666666666667	39,3939393939394	33,3333333333333	0	0	44,4444444444444
31,7	68003,401	5440,24	33,3333333333333	38,8888888888889	15,1515151515152	29,1666666666667	0	0	5,55555555555556
31,8	68003,501	5440,24	39,3939393939394	44,4444444444444	33,3333333333333	54,1666666666667	33,3333333333333	45,4545454545455	33,3333333333333
31,9	68003,501	5440,24	75,7575757575758	33,3333333333333	48,4848484848485	75	66,6666666666667	81,8181818181818	94,4444444444445
32	68003,501	5440,24	45,4545454545455	27,7777777777778	45,4545454545455	41,6666666666667	0	9,09090909090909	50
32,1	68003,501	5440,24	51,5151515151515	38,8888888888889	60,6060606060606	33,3333333333333	12,5	30	27,7777777777778
32,2	68003,501	5440,24	57,5757575757576	27,7777777777778	36,3636363636364	20,8333333333333	22,2222222222222	45,4545454545455	16,6666666666667
32,3	68003,701	5440,24	33,3333333333333	27,7777777777778	33,3333333333333	37,5	0	0	16,6666666666667
32,4	68003,701	5440,24	48,4848484848485	33,3333333333333	54,5454545454545	62,5	66,6666666666667	100	72,2222222222222
32,5	68003,701	5440,24	36,3636363636364	27,7777777777778	24,2424242424242	33,3333333333333	0	27,2727272727273	33,3333333333333
32,6	68003,701	5440,24	45,4545454545455	33,3333333333333	30,3030303030303	41,6666666666667	11,1111111111111	36,3636363636364	22,2222222222222
32,7	68003,701	5440,24	39,3939393939394	11,1111111111111	36,3636363636364	33,3333333333333	11,1111111111111	9,09090909090909	11,1111111111111
32,8	68003,701	5440,24	63,6363636363636	22,2222222222222	39,3939393939394	45,8333333333333	11,1111111111111	0	22,2222222222222
32,9	123000,001	9840	39,3939393939394	44,4444444444444	36,3636363636364	29,1666666666667	11,1111111111111	9,09090909090909	16,6666666666667
33	123000,001	9840	30,3030303030303	44,4444444444444	36,3636363636364	12,5	11,1111111111111	10	5,55555555555556
33,1	123000,001	9840	36,3636363636364	22,2222222222222	33,3333333333333	58,3333333333333	0	0	0
33,2	123000,001	9840	45,4545454545455	5,55555555555556	9,09090909090909	25	11,1111111111111	18,1818181818182	16,6666666666667
33,3	123000,001	9840	54,5454545454545	27,7777777777778	36,3636363636364	54,1666666666667	12,5	0	38,8888888888889
33,4	123000,003	9840	57,5757575757576	33,3333333333333	42,4242424242424	58,3333333333333	11,1111111111111	18,1818181818182	22,2222222222222
33,5	123000,003	9840	42,4242424242424	38,8888888888889	27,2727272727273	41,6666666666667	22,2222222222222	18,1818181818182	22,2222222222222
33,6	123000,003	9840	57,5757575757576	33,3333333333333	27,2727272727273	37,5	22,2222222222222	0	16,6666666666667
33,7	123000,003	9840	42,4242424242424	44,4444444444444	42,4242424242424	62,5	22,2222222222222	0	16,6666666666667
33,8	123000,003	9840	51,5151515151515	22,2222222222222	39,3939393939394	62,5	22,2222222222222	54,5454545454545	11,1111111111111
33,9	123000,003	9840	66,6666666666667	38,8888888888889	30,3030303030303	70,8333333333333	33,3333333333333	63,6363636363636	33,3333333333333
34	123000,003	9840	75,7575757575758	38,8888888888889	72,7272727272727	91,6666666666667	11,1111111111111	45,4545454545455	50
34,1	123000,004	9840	54,5454545454545	27,7777777777778	48,4848484848485	54,1666666666667	0	0	5,55555555555556
34,2	123000,004	9840	39,3939393939394	22,2222222222222	21,2121212121212	58,3333333333333	33,3333333333333	0	16,6666666666667
34,3	123000,004	9840	42,4242424242424	27,7777777777778	36,3636363636364	66,6666666666667	0	0	22,2222222222222
34,4	123000,004	9840	54,5454545454545	22,2222222222222	48,4848484848485	50	0	0	16,6666666666667
34,5	123000,004	9840	57,5757575757576	38,8888888888889	36,3636363636364	45,8333333333333	33,3333333333333	20	16,6666666666667
34,6	123000,004	9840	45,4545454545455	33,3333333333333	24,2424242424242	45,8333333333333	0	0	11,1111111111111
34,7	123000,004	9840	57,5757575757576	27,7777777777778	48,4848484848485	54,1666666666667	33,3333333333333	9,09090909090909	22,2222222222222
34,8	123000,004	9840	57,5757575757576	27,7777777777778	36,3636363636364	58,3333333333333	0	63,6363636363636	16,6666666666667
34,9	123000,004	9840	45,4545454545455	44,4444444444444	33,3333333333333	66,6666666666667	11,1111111111111	0	5,55555555555556
35	123000,004	9840	39,3939393939394	27,7777777777778	27,2727272727273	41,6666666666667	22,2222222222222	45,4545454545455	33,3333333333333
35,1	123000,004	9840	33,3333333333333	5,55555555555556	30,3030303030303	62,5	11,1111111111111	27,2727272727273	27,7777777777778
35,2	123000,004	9840	42,4242424242424	16,6666666666667	36,3636363636364	41,6666666666667	0	36,3636363636364	16,6666666666667
35,3	123000,004	9840	57,5757575757576	16,6666666666667	27,2727272727273	20,8333333333333	11,1111111111111	45,4545454545455	38,8888888888889
35,4	123000,004	9840	54,5454545454545	16,6666666666667	39,3939393939394	66,6666666666667	44,4444444444444	9,09090909090909	44,4444444444444
35,5	123000,004	9840	66,6666666666667	38,8888888888889	33,3333333333333	66,6666666666667	55,5555555555556	90,9090909090909	72,2222222222222
35,6	123000,004	9840	48,4848484848485	22,2222222222222	36,3636363636364	62,5	0	45,4545454545455	44,4444444444444
35,7	123000,004	9840	42,4242424242424	5,55555555555556	33,3333333333333	50	11,1111111111111	45,4545454545455	16,6666666666667
35,8	123000,005	9840	42,4242424242424	27,7777777777778	30,3030303030303	8,33333333333333	11,1111111111111	0	11,1111111111111
35,9	123000,005	9840	60,6060606060606	50	36,3636363636364	33,3333333333333	22,2222222222222	63,6363636363636	27,7777777777778
36	123000,005	9840	51,5151515151515	33,3333333333333	30,3030303030303	62,5	11,1111111111111	90,9090909090909	16,6666666666667
36,1	123000,005	9840	45,4545454545455	27,7777777777778	39,3939393939394	29,1666666666667	22,2222222222222	54,5454545454545	22,2222222222222
36,2	123000,005	9840	42,4242424242424	44,4444444444444	51,5151515151515	58,3333333333333	0	0	33,3333333333333
36,3	123000,005	9840	60,6060606060606	16,6666666666667	36,3636363636364	45,8333333333333	22,2222222222222	45,4545454545455	22,2222222222222
36,4	123000,005	9840	42,4242424242424	33,3333333333333	33,3333333333333	20,8333333333333	22,2222222222222	0	16,6666666666667
36,5	123000,005	9840	36,3636363636364	5,55555555555556	21,2121212121212	45,8333333333333	11,1111111111111	36,3636363636364	22,2222222222222
36,6	123000,005	9840	51,5151515151515	11,1111111111111	39,3939393939394	58,3333333333333	0	0	27,7777777777778
36,7	125000,001	10000	39,3939393939394	66,6666666666667	66,6666666666667	70,8333333333333	33,3333333333333	54,5454545454545	44,4444444444444
36,8	125000,001	10000	45,4545454545455	61,1111111111111	42,4242424242424	79,1666666666667	0	0	27,7777777777778
36,9	125000,001	10000	24,2424242424242	27,7777777777778	12,1212121212121	33,3333333333333	0	54,5454545454545	5,55555555555556
37	125000,001	10000	39,3939393939394	22,2222222222222	42,4242424242424	20,8333333333333	0	9,09090909090909	22,2222222222222
37,1	125000,001	10000	48,4848484848485	55,5555555555556	66,6666666666667	37,5	11,1111111111111	9,09090909090909	61,1111111111111
37,2	125000,001	10000	24,2424242424242	72,2222222222222	39,3939393939394	66,6666666666667	11,1111111111111	27,2727272727273	22,2222222222222
37,3	125000,001	10000	51,5151515151515	77,7777777777778	72,7272727272727	87,5	44,4444444444444	90,9090909090909	55,5555555555556
37,4	137000,001	10960	84,8484848484848	100	60,6060606060606	100	66,6666666666667	36,3636363636364	38,8888888888889
37,5	137000,001	10960	36,3636363636364	27,7777777777778	30,3030303030303	25	11,1111111111111	0	0
37,6	137000,001	10960	30,3030303030303	61,1111111111111	48,4848484848485	62,5	22,2222222222222	0	38,8888888888889
37,7	137000,001	10960	57,5757575757576	77,7777777777778	36,3636363636364	50	44,4444444444444	36,3636363636364	27,7777777777778
37,8	137000,001	10960	51,5151515151515	44,4444444444444	27,2727272727273	37,5	11,1111111111111	0	5,55555555555556
37,9	137000,01	10960	39,3939393939394	38,8888888888889	21,2121212121212	66,6666666666667	33,3333333333333	27,2727272727273	16,6666666666667
38	137000,01	10960	42,4242424242424	50	36,3636363636364	66,6666666666667	0	9,09090909090909	38,8888888888889
38,1	137000,01	10960	21,2121212121212	44,4444444444444	9,09090909090909	54,1666666666667	0	18,1818181818182	5,55555555555556
38,2	137000,01	10960	48,4848484848485	61,1111111111111	66,6666666666667	70,8333333333333	33,3333333333333	27,2727272727273	72,2222222222222
38,3	137000,01	10960	48,4848484848485	11,1111111111111	27,2727272727273	41,6666666666667	0	9,09090909090909	16,6666666666667
38,4	137000,01	10960	30,3030303030303	33,3333333333333	33,3333333333333	37,5	0	9,09090909090909	22,2222222222222
38,5	137000,01	10960	48,4848484848485	16,6666666666667	39,3939393939394	50	44,4444444444444	63,6363636363636	5,55555555555556
38,6	137000,01	10960	24,2424242424242	22,2222222222222	15,1515151515152	54,1666666666667	11,1111111111111	0	22,2222222222222
38,7	137000,01	10960	54,5454545454545	44,4444444444444	39,3939393939394	62,5	11,1111111111111	18,1818181818182	16,6666666666667
38,8	137000,01	10960	33,3333333333333	27,7777777777778	36,3636363636364	41,6666666666667	0	9,09090909090909	5,55555555555556
38,9	137000,01	10960	39,3939393939394	50	18,1818181818182	50	22,2222222222222	27,2727272727273	11,1111111111111
39	137000,01	10960	39,3939393939394	16,6666666666667	33,3333333333333	29,1666666666667	11,1111111111111	72,7272727272727	11,1111111111111
39,1	137000,01	10960	43,3333333333333	27,7777777777778	51,5151515151515	45,8333333333333	0	45,4545454545455	27,7777777777778
39,2	137000,01	10960	27,2727272727273	38,8888888888889	48,4848484848485	70,8333333333333	0	0	22,2222222222222
39,3	137000,01	10960	45,4545454545455	27,7777777777778	42,4242424242424	62,5	22,2222222222222	45,4545454545455	33,3333333333333
39,4	137000,014	10960	51,5151515151515	33,3333333333333	33,3333333333333	54,1666666666667	0	0	27,7777777777778
39,5	137000,014	10960	57,5757575757576	55,5555555555556	66,6666666666667	70,8333333333333	33,3333333333333	72,7272727272727	44,4444444444444
39,6	137000,014	10960	42,4242424242424	33,3333333333333	30,3030303030303	41,6666666666667	33,3333333333333	54,5454545454545	22,2222222222222
39,7	137000,014	10960	78,7878787878788	50	60,6060606060606	70,8333333333333	55,5555555555556	81,8181818181818	44,4444444444444
39,8	137000,014	10960	33,3333333333333	33,3333333333333	45,4545454545455	41,6666666666667	33,3333333333333	45,4545454545455	38,8888888888889
39,9	137000,014	10960	60,6060606060606	33,3333333333333	57,5757575757576	83,3333333333333	100	100	66,6666666666667
40	137000,014	10960	33,3333333333333	55,5555555555556	21,2121212121212	54,1666666666667	22,2222222222222	45,4545454545455	44,4444444444444
40,1	137000,014	10960	51,5151515151515	55,5555555555556	36,3636363636364	54,1666666666667	0	54,5454545454545	50
40,2	137000,014	10960	36,3636363636364	66,6666666666667	57,5757575757576	91,6666666666667	100	90,9090909090909	61,1111111111111
40,3	137000,014	10960	39,3939393939394	50	36,3636363636364	33,3333333333333	22,2222222222222	9,09090909090909	38,8888888888889
40,4	137000,015	10960	30,3030303030303	61,1111111111111	48,4848484848485	33,3333333333333	22,2222222222222	0	0
40,5	137000,015	10960	33,3333333333333	61,1111111111111	30,3030303030303	62,5	22,2222222222222	9,09090909090909	16,6666666666667
40,6	137000,015	10960	57,5757575757576	27,7777777777778	0	0	0	54,5454545454545	50
40,7	137000,015	10960	63,6363636363636	44,4444444444444	48,4848484848485	58,3333333333333	33,3333333333333	36,3636363636364	38,8888888888889
40,8	137000,015	10960	27,2727272727273	16,6666666666667	15,1515151515152	20,8333333333333	11,1111111111111	9,09090909090909	5,55555555555556
40,9	137000,015	10960	42,4242424242424	27,7777777777778	30,3030303030303	41,6666666666667	0	0	44,4444444444444
41	137000,015	10960	54,5454545454545	27,7777777777778	42,4242424242424	70,8333333333333	55,5555555555556	81,8181818181818	72,2222222222222
41,1	137000,015	10960	54,5454545454545	33,3333333333333	45,4545454545455	54,1666666666667	11,1111111111111	36,3636363636364	38,8888888888889
41,2	137000,015	10960	72,7272727272727	77,7777777777778	63,6363636363636	70,8333333333333	100	72,7272727272727	55,5555555555556
41,3	137000,015	10960	30,3030303030303	66,6666666666667	9,09090909090909	54,1666666666667	33,3333333333333	45,4545454545455	0
41,4	137000,015	10960	42,4242424242424	33,3333333333333	3,03030303030303	8,33333333333333	0	90	44,4444444444444
41,5	137000,015	10960	57,5757575757576	33,3333333333333	12,1212121212121	29,1666666666667	22,2222222222222	63,6363636363636	44,4444444444444
41,6	137000,015	10960	36,3636363636364	50	51,5151515151515	62,5	11,1111111111111	0	5,55555555555556
41,7	137000,015	10960	33,3333333333333	66,6666666666667	39,3939393939394	70,8333333333333	100	36,3636363636364	50
41,8	137000,015	10960	42,4242424242424	27,7777777777778	15,1515151515152	33,3333333333333	22,2222222222222	90,9090909090909	50
41,9	137000,015	10960	33,3333333333333	38,8888888888889	42,4242424242424	54,1666666666667	22,2222222222222	9,09090909090909	27,7777777777778
42	137000,015	10960	45,4545454545455	38,8888888888889	39,3939393939394	62,5	33,3333333333333	36,3636363636364	27,7777777777778
42,1	137000,015	10960	24,2424242424242	66,6666666666667	63,6363636363636	58,3333333333333	33,3333333333333	9,09090909090909	16,6666666666667
42,2	137000,015	10960	27,2727272727273	50	24,2424242424242	33,3333333333333	0	0	0
42,3	137000,015	10960	39,3939393939394	33,3333333333333	42,4242424242424	25	0	0	22,2222222222222
42,4	137000,018	10960	39,3939393939394	50	33,3333333333333	45,8333333333333	11,1111111111111	9,09090909090909	16,6666666666667
42,5	137000,018	10960	84,8484848484848	38,8888888888889	39,3939393939394	45,8333333333333	0	0	11,1111111111111
42,6	137000,018	10960	42,4242424242424	66,6666666666667	51,5151515151515	66,6666666666667	0	0	11,1111111111111
42,7	137000,018	10960	42,4242424242424	61,1111111111111	57,5757575757576	70,8333333333333	11,1111111111111	9,09090909090909	38,8888888888889
42,8	137000,018	10960	57,5757575757576	38,8888888888889	30,3030303030303	45,8333333333333	0	0	27,7777777777778
42,9	137000,018	10960	81,8181818181818	44,4444444444444	27,2727272727273	54,1666666666667	11,1111111111111	63,6363636363636	44,4444444444444
43	137000,018	10960	51,5151515151515	66,6666666666667	42,4242424242424	70,8333333333333	22,2222222222222	72,7272727272727	50
43,1	137000,018	10960	39,3939393939394	72,2222222222222	63,6363636363636	83,3333333333333	11,1111111111111	9,09090909090909	38,8888888888889
43,2	137000,018	10960	45,4545454545455	33,3333333333333	18,1818181818182	50	22,2222222222222	27,2727272727273	44,4444444444444
43,3	137000,018	10960	51,5151515151515	50	45,4545454545455	66,6666666666667	22,2222222222222	27,2727272727273	27,7777777777778
43,4	137000,024	10960	54,5454545454545	27,7777777777778	33,3333333333333	16,6666666666667	0	36,3636363636364	22,2222222222222
43,5	137000,024	10960	51,5151515151515	83,3333333333333	60,6060606060606	87,5	66,6666666666667	9,09090909090909	44,4444444444444
43,6	137000,024	10960	33,3333333333333	33,3333333333333	33,3333333333333	37,5	0	54,5454545454545	22,2222222222222
43,7	137000,024	10960	30,3030303030303	50	42,4242424242424	50	22,2222222222222	0	16,6666666666667
43,8	137000,024	10960	66,6666666666667	72,2222222222222	63,6363636363636	95,8333333333333	0	63,6363636363636	38,8888888888889
43,9	137000,024	10960	54,5454545454545	72,2222222222222	30,3030303030303	45,8333333333333	22,2222222222222	0	27,7777777777778
44	137000,024	10960	75,7575757575758	38,8888888888889	39,3939393939394	41,6666666666667	11,1111111111111	36,3636363636364	16,6666666666667
44,1	137000,025	10960	60,6060606060606	0	39,3939393939394	20,8333333333333	0	0	22,2222222222222
44,2	137000,025	10960	24,2424242424242	44,4444444444444	54,5454545454545	70,8333333333333	22,2222222222222	0	5,55555555555556
44,3	137000,025	10960	36,3636363636364	77,7777777777778	66,6666666666667	83,3333333333333	33,3333333333333	0	16,6666666666667
44,4	137000,025	10960	42,4242424242424	27,7777777777778	6,06060606060606	20,8333333333333	0	60	22,2222222222222
44,5	137000,025	10960	27,2727272727273	38,8888888888889	27,2727272727273	50	0	0	16,6666666666667
44,6	137000,025	10960	36,3636363636364	72,2222222222222	33,3333333333333	41,6666666666667	55,5555555555556	72,7272727272727	5,55555555555556
44,7	137000,025	10960	42,4242424242424	55,5555555555556	24,2424242424242	87,5	33,3333333333333	81,8181818181818	0
44,8	137000,025	10960	33,3333333333333	55,5555555555556	21,2121212121212	41,6666666666667	22,2222222222222	18,1818181818182	11,1111111111111
44,9	137000,025	10960	48,4848484848485	50	24,2424242424242	62,5	33,3333333333333	0	5,55555555555556
45	137000,026	10960	60,6060606060606	22,2222222222222	15,1515151515152	33,3333333333333	0	100	55,5555555555556
45,1	137000,026	10960	27,2727272727273	33,3333333333333	18,1818181818182	83,3333333333333	0	0	22,2222222222222
45,2	137000,026	10960	27,2727272727273	50	45,4545454545455	62,5	33,3333333333333	9,09090909090909	5,55555555555556
45,3	137000,026	10960	30,3030303030303	38,8888888888889	3,03030303030303	29,1666666666667	0	0	0
45,4	137000,026	10960	45,4545454545455	33,3333333333333	36,3636363636364	33,3333333333333	11,1111111111111	63,6363636363636	5,55555555555556
45,5	137000,028	10960	21,2121212121212	33,3333333333333	18,1818181818182	33,3333333333333	11,1111111111111	0	5,55555555555556
45,6	137000,028	10960	33,3333333333333	44,4444444444444	21,2121212121212	66,6666666666667	77,7777777777778	40	0
45,7	137000,028	10960	36,3636363636364	44,4444444444444	36,3636363636364	50	22,2222222222222	72,7272727272727	16,6666666666667
45,8	137000,028	10960	63,6363636363636	38,8888888888889	54,5454545454545	58,3333333333333	100	36,3636363636364	55,5555555555556
45,9	137000,028	10960	60,6060606060606	44,4444444444444	51,5151515151515	70,8333333333333	44,4444444444444	0	22,2222222222222
46	294000,001	23520	57,5757575757576	5,55555555555556	42,4242424242424	29,1666666666667	0	45,4545454545455	16,6666666666667
46,1	294000,001	23520	27,2727272727273	27,7777777777778	45,4545454545455	45,8333333333333	33,3333333333333	0	77,7777777777778
46,2	294000,001	23520	63,6363636363636	27,7777777777778	21,2121212121212	33,3333333333333	22,2222222222222	45,4545454545455	27,7777777777778
46,3	294000,001	23520	72,7272727272727	33,3333333333333	57,5757575757576	75	11,1111111111111	63,6363636363636	72,2222222222222
46,4	294000,001	23520	54,5454545454545	38,8888888888889	12,1212121212121	25	0	0	0
46,5	294000,001	23520	84,8484848484848	33,3333333333333	36,3636363636364	41,6666666666667	22,2222222222222	100	38,8888888888889
46,6	294000,001	23520	39,3939393939394	61,1111111111111	45,4545454545455	50	11,1111111111111	9,09090909090909	38,8888888888889
46,7	294000,001	23520	24,2424242424242	44,4444444444444	27,2727272727273	50	22,2222222222222	18,1818181818182	16,6666666666667
46,8	294000,001	23520	48,4848484848485	22,2222222222222	36,3636363636364	20,8333333333333	0	0	22,2222222222222
46,9	294000,001	23520	54,5454545454545	16,6666666666667	48,4848484848485	58,3333333333333	0	27,2727272727273	0
47	294000,001	23520	51,5151515151515	27,7777777777778	24,2424242424242	37,5	0	63,6363636363636	50
47,1	294000,001	23520	51,5151515151515	33,3333333333333	33,3333333333333	41,6666666666667	44,4444444444444	36,3636363636364	27,7777777777778
47,2	294000,001	23520	81,8181818181818	22,2222222222222	39,3939393939394	58,3333333333333	0	36,3636363636364	27,7777777777778
47,3	294000,001	23520	30,3030303030303	22,2222222222222	27,2727272727273	33,3333333333333	22,2222222222222	0	27,7777777777778
47,4	294000,003	23520	63,6363636363636	33,3333333333333	33,3333333333333	61,9047619047619	0	90	44,4444444444444
47,5	294000,003	23520	45,4545454545455	22,2222222222222	15,1515151515152	45,8333333333333	0	0	0
47,6	294000,003	23520	51,5151515151515	27,7777777777778	33,3333333333333	37,5	0	9,09090909090909	11,1111111111111
47,7	294000,003	23520	57,5757575757576	33,3333333333333	24,2424242424242	50	11,1111111111111	90,9090909090909	44,4444444444444
47,8	294000,003	23520	45,4545454545455	46,6666666666667	33,3333333333333	41,6666666666667	0	63,6363636363636	38,8888888888889
47,9	294000,003	23520	42,4242424242424	5,55555555555556	3,03030303030303	8,33333333333333	0	0	0
48	294000,003	23520	51,5151515151515	33,3333333333333	27,2727272727273	75	44,4444444444444	72,7272727272727	66,6666666666667
48,1	294000,003	23520	39,3939393939394	38,8888888888889	39,3939393939394	62,5	0	36,3636363636364	27,7777777777778
48,2	294000,003	23520	42,4242424242424	38,8888888888889	39,3939393939394	41,6666666666667	0	0	0
48,3	294000,003	23520	54,5454545454545	11,1111111111111	51,5151515151515	29,1666666666667	0	18,1818181818182	0
48,4	294000,003	23520	48,4848484848485	16,6666666666667	39,3939393939394	50	0	9,09090909090909	22,2222222222222
48,5	294000,003	23520	57,5757575757576	11,1111111111111	42,4242424242424	58,3333333333333	0	27,2727272727273	22,2222222222222
48,6	294000,003	23520	45,4545454545455	22,2222222222222	54,5454545454545	33,3333333333333	0	0	27,7777777777778
48,7	294000,003	23520	39,3939393939394	44,4444444444444	27,2727272727273	20,8333333333333	0	18,1818181818182	16,6666666666667
48,8	294000,003	23520	23,3333333333333	66,6666666666667	21,2121212121212	62,5	11,1111111111111	0	5,55555555555556
48,9	294000,003	23520	42,4242424242424	33,3333333333333	33,3333333333333	33,3333333333333	0	0	33,3333333333333
49	294000,003	23520	39,3939393939394	50	36,3636363636364	41,6666666666667	0	63,6363636363636	16,6666666666667
49,1	294000,003	23520	30,3030303030303	16,6666666666667	48,4848484848485	58,3333333333333	0	63,6363636363636	27,7777777777778
49,2	294000,003	23520	63,6363636363636	50	54,5454545454545	50	33,3333333333333	90,9090909090909	66,6666666666667
49,3	294000,003	23520	36,3636363636364	5,55555555555556	36,3636363636364	41,6666666666667	11,1111111111111	0	11,1111111111111
49,4	294000,003	23520	21,2121212121212	33,3333333333333	36,3636363636364	41,6666666666667	0	0	0
49,5	294000,003	23520	30,3030303030303	38,8888888888889	36,3636363636364	62,5	11,1111111111111	18,1818181818182	16,6666666666667
49,6	294000,003	23520	48,4848484848485	16,6666666666667	12,1212121212121	33,3333333333333	0	18,1818181818182	33,3333333333333
49,7	294000,003	23520	27,2727272727273	50	57,5757575757576	70,8333333333333	77,7777777777778	90,9090909090909	66,6666666666667
49,8	294000,003	23520	57,5757575757576	0	30,3030303030303	45,8333333333333	0	27,2727272727273	11,1111111111111
49,9	294000,004	23520	48,4848484848485	50	42,4242424242424	50	22,2222222222222	45,4545454545455	38,8888888888889
50	294000,004	23520	54,5454545454545	33,3333333333333	48,4848484848485	58,3333333333333	0	63,6363636363636	27,7777777777778
50,1	294000,004	23520	48,4848484848485	27,7777777777778	51,5151515151515	54,1666666666667	0	72,7272727272727	27,7777777777778
50,2	294000,004	23520	42,4242424242424	44,4444444444444	57,5757575757576	54,1666666666667	0	90,9090909090909	33,3333333333333
50,3	294000,004	23520	27,2727272727273	44,4444444444444	42,4242424242424	70,8333333333333	88,8888888888889	36,3636363636364	66,6666666666667
50,4	294000,004	23520	78,7878787878788	33,3333333333333	30,3030303030303	54,1666666666667	77,7777777777778	72,7272727272727	77,7777777777778
50,5	294000,004	23520	51,5151515151515	38,8888888888889	57,5757575757576	79,1666666666667	11,1111111111111	81,8181818181818	83,3333333333333
50,6	294000,004	23520	45,4545454545455	50	51,5151515151515	52,3809523809524	22,2222222222222	63,6363636363636	27,7777777777778
50,7	294000,004	23520	45,4545454545455	22,2222222222222	45,4545454545455	45,8333333333333	0	9,09090909090909	27,7777777777778
50,8	294000,004	23520	45,4545454545455	22,2222222222222	33,3333333333333	62,5	22,2222222222222	36,3636363636364	50
50,9	294000,004	23520	48,4848484848485	33,3333333333333	51,5151515151515	37,5	0	0	5,55555555555556
51	294000,004	23520	23,3333333333333	33,3333333333333	54,5454545454545	70,8333333333333	0	0	0
51,1	294000,004	23520	24,2424242424242	66,6666666666667	45,4545454545455	62,5	44,4444444444444	18,1818181818182	22,2222222222222
51,2	294000,004	23520	33,3333333333333	11,1111111111111	33,3333333333333	41,6666666666667	22,2222222222222	45,4545454545455	55,5555555555556
51,3	294000,004	23520	48,4848484848485	33,3333333333333	48,4848484848485	50	0	27,2727272727273	27,7777777777778
51,4	294000,004	23520	51,5151515151515	33,3333333333333	18,1818181818182	37,5	11,1111111111111	60	55,5555555555556
51,5	294000,004	23520	27,2727272727273	50	30,3030303030303	58,3333333333333	0	27,2727272727273	0
51,6	294000,004	23520	45,4545454545455	11,1111111111111	63,6363636363636	58,3333333333333	0	9,09090909090909	27,7777777777778
51,7	332001,101	26560,08	72,7272727272727	55,5555555555556	81,8181818181818	29,1666666666667	33,3333333333333	90,9090909090909	33,3333333333333
51,8	332001,101	26560,08	36,3636363636364	44,4444444444444	57,5757575757576	45,8333333333333	0	0	16,6666666666667
51,9	332001,101	26560,08	57,5757575757576	0	33,3333333333333	33,3333333333333	0	45,4545454545455	33,3333333333333
52	332001,101	26560,08	60,6060606060606	66,6666666666667	96,969696969697	87,5	11,1111111111111	36,3636363636364	33,3333333333333
52,1	332001,101	26560,08	66,6666666666667	66,6666666666667	78,7878787878788	66,6666666666667	33,3333333333333	0	11,1111111111111
52,2	332001,101	26560,08	78,7878787878788	66,6666666666667	69,6969696969697	37,5	11,1111111111111	27,2727272727273	16,6666666666667
52,3	332001,101	26560,08	48,4848484848485	27,7777777777778	45,4545454545455	20,8333333333333	22,2222222222222	0	22,2222222222222
52,4	332001,101	26560,08	48,4848484848485	22,2222222222222	27,2727272727273	41,6666666666667	0	0	0
52,5	332001,101	26560,08	36,3636363636364	38,8888888888889	54,5454545454545	29,1666666666667	0	54,5454545454545	11,1111111111111
52,6	332001,101	26560,08	72,7272727272727	16,6666666666667	48,4848484848485	20,8333333333333	0	45,4545454545455	27,7777777777778
52,7	332001,101	26560,08	54,5454545454545	16,6666666666667	57,5757575757576	45,8333333333333	11,1111111111111	0	11,1111111111111
52,8	398000,001	31840	57,5757575757576	55,5555555555556	66,6666666666667	95,8333333333333	88,8888888888889	90,9090909090909	83,3333333333333
52,9	398000,001	31840	51,5151515151515	83,3333333333333	75,7575757575758	75	44,4444444444444	54,5454545454545	38,8888888888889
53	398000,001	31840	15,1515151515152	44,4444444444444	90,9090909090909	62,5	0	54,5454545454545	11,1111111111111
53,1	398000,001	31840	12,1212121212121	88,8888888888889	96,969696969697	87,5	22,2222222222222	18,1818181818182	11,1111111111111
53,2	398000,001	31840	63,6363636363636	61,1111111111111	81,8181818181818	83,3333333333333	66,6666666666667	100	50
53,3	398000,001	31840	45,4545454545455	55,5555555555556	45,4545454545455	58,3333333333333	22,2222222222222	18,1818181818182	11,1111111111111
53,4	398000,001	31840	27,2727272727273	83,3333333333333	84,8484848484848	79,1666666666667	77,7777777777778	90,9090909090909	27,7777777777778
53,5	398000,001	31840	33,3333333333333	38,8888888888889	6,06060606060606	29,1666666666667	22,2222222222222	0	38,8888888888889
53,6	398000,001	31840	54,5454545454545	50	69,6969696969697	75	88,8888888888889	63,6363636363636	38,8888888888889
53,7	398000,001	31840	24,2424242424242	72,2222222222222	66,6666666666667	41,6666666666667	11,1111111111111	0	33,3333333333333
53,8	398000,002	31840	72,7272727272727	61,1111111111111	72,7272727272727	100	100	100	88,8888888888889
53,9	398000,002	31840	69,6969696969697	27,7777777777778	63,6363636363636	79,1666666666667	22,2222222222222	63,6363636363636	27,7777777777778
54	398000,002	31840	55,5555555555556	55,5555555555556	54,5454545454545	87,5	22,2222222222222	36,3636363636364	33,3333333333333
54,1	398000,002	31840	60,6060606060606	55,5555555555556	75,7575757575758	79,1666666666667	44,4444444444444	63,6363636363636	38,8888888888889
54,2	398000,002	31840	24,2424242424242	88,8888888888889	75,7575757575758	62,5	11,1111111111111	0	5,55555555555556
54,3	398000,002	31840	51,5151515151515	66,6666666666667	45,4545454545455	91,6666666666667	66,6666666666667	72,7272727272727	44,4444444444444
54,4	398000,004	31840	48,4848484848485	83,3333333333333	63,6363636363636	83,3333333333333	55,5555555555556	9,09090909090909	16,6666666666667
54,5	398000,004	31840	54,5454545454545	22,2222222222222	42,4242424242424	83,3333333333333	11,1111111111111	81,8181818181818	66,6666666666667
54,6	398000,004	31840	48,4848484848485	44,4444444444444	72,7272727272727	79,1666666666667	100	90,9090909090909	66,6666666666667
54,7	398000,004	31840	50	22,2222222222222	69,6969696969697	75	11,1111111111111	9,09090909090909	38,8888888888889
54,8	398000,004	31840	33,3333333333333	11,1111111111111	12,1212121212121	20,8333333333333	0	45,4545454545455	5,55555555555556
54,9	398000,004	31840	33,3333333333333	22,2222222222222	42,4242424242424	54,1666666666667	0	0	5,55555555555556
55	398000,004	31840	54,5454545454545	38,8888888888889	78,7878787878788	70,8333333333333	0	81,8181818181818	27,7777777777778
55,1	398000,005	31840	60,6060606060606	61,1111111111111	63,6363636363636	75	66,6666666666667	18,1818181818182	38,8888888888889
55,2	398000,005	31840	27,2727272727273	83,3333333333333	12,1212121212121	25	44,4444444444444	0	11,1111111111111
55,3	398000,005	31840	27,2727272727273	0	0	41,6666666666667	0	0	5,55555555555556
55,4	398000,005	31840	69,6969696969697	50	33,3333333333333	58,3333333333333	88,8888888888889	81,8181818181818	72,2222222222222
55,5	398000,005	31840	27,2727272727273	61,1111111111111	18,1818181818182	33,3333333333333	11,1111111111111	0	33,3333333333333
55,6	398000,005	31840	30,3030303030303	55,5555555555556	60,6060606060606	41,6666666666667	22,2222222222222	0	22,2222222222222
55,7	398000,005	31840	42,4242424242424	33,3333333333333	15,1515151515152	45,8333333333333	33,3333333333333	45,4545454545455	33,3333333333333
55,8	398000,005	31840	45,4545454545455	44,4444444444444	18,1818181818182	12,5	0	27,2727272727273	5,55555555555556
55,9	398000,005	31840	51,5151515151515	50	15,1515151515152	0	0	0	5,55555555555556
56	398000,005	31840	45,4545454545455	61,1111111111111	45,4545454545455	50	0	9,09090909090909	33,3333333333333
56,1	398000,005	31840	30,3030303030303	38,8888888888889	51,5151515151515	54,1666666666667	11,1111111111111	0	16,6666666666667
56,2	398000,005	31840	45,4545454545455	38,8888888888889	45,4545454545455	58,3333333333333	11,1111111111111	0	27,7777777777778
56,3	398000,005	31840	27,2727272727273	77,7777777777778	24,2424242424242	75	22,2222222222222	0	0
56,4	511000,001	40880	57,5757575757576	27,7777777777778	36,3636363636364	62,5	0	0	27,7777777777778
56,5	511000,001	40880	51,5151515151515	0	27,2727272727273	37,5	11,1111111111111	45,4545454545455	22,2222222222222
56,6	511000,001	40880	51,5151515151515	22,2222222222222	15,1515151515152	79,1666666666667	33,3333333333333	45,4545454545455	33,3333333333333
56,7	511000,001	40880	63,6363636363636	33,3333333333333	54,5454545454545	66,6666666666667	0	63,6363636363636	27,7777777777778
56,8	511000,001	40880	57,5757575757576	38,8888888888889	51,5151515151515	45,8333333333333	0	36,3636363636364	22,2222222222222
56,9	511000,001	40880	78,7878787878788	33,3333333333333	57,5757575757576	70,8333333333333	0	90,9090909090909	50
57	511000,001	40880	51,5151515151515	0	36,3636363636364	54,1666666666667	0	100	33,3333333333333
57,1	511000,003	40880	45,4545454545455	61,1111111111111	75,7575757575758	79,1666666666667	33,3333333333333	27,2727272727273	38,8888888888889
57,2	511000,003	40880	39,3939393939394	27,7777777777778	51,5151515151515	70,8333333333333	33,3333333333333	63,6363636363636	44,4444444444444
57,3	511000,003	40880	63,6363636363636	16,6666666666667	6,06060606060606	66,6666666666667	11,1111111111111	81,8181818181818	44,4444444444444
57,4	511000,003	40880	45,4545454545455	0	6,06060606060606	41,6666666666667	0	9,09090909090909	27,7777777777778
57,5	511000,003	40880	54,5454545454545	60	36,3636363636364	50	22,2222222222222	90,9090909090909	44,4444444444444
57,6	511000,004	40880	42,4242424242424	44,4444444444444	57,5757575757576	41,6666666666667	11,1111111111111	36,3636363636364	22,2222222222222
57,7	511000,004	40880	36,3636363636364	33,3333333333333	30,3030303030303	62,5	0	0	0
57,8	511000,004	40880	30,3030303030303	27,7777777777778	36,3636363636364	8,33333333333333	0	0	5,55555555555556
57,9	511000,004	40880	57,5757575757576	27,7777777777778	39,3939393939394	33,3333333333333	22,2222222222222	72,7272727272727	55,5555555555556
58	511000,004	40880	57,5757575757576	44,4444444444444	57,5757575757576	54,1666666666667	11,1111111111111	27,2727272727273	27,7777777777778
58,1	568000,001	45440	15,1515151515152	77,7777777777778	51,5151515151515	62,5	28,5714285714286	18,1818181818182	11,1111111111111
58,2	568000,001	45440	21,2121212121212	55,5555555555556	33,3333333333333	58,3333333333333	11,1111111111111	0	27,7777777777778
58,3	568000,001	45440	33,3333333333333	11,1111111111111	6,06060606060606	4,76190476190476	0	0	33,3333333333333
58,4	568000,001	45440	46,6666666666667	27,7777777777778	51,5151515151515	50	22,2222222222222	45,4545454545455	38,8888888888889
58,5	568000,001	45440	27,2727272727273	27,7777777777778	3,03030303030303	54,1666666666667	0	18,1818181818182	5,55555555555556
58,6	568000,001	45440	60,6060606060606	22,2222222222222	30,3030303030303	41,6666666666667	0	72,7272727272727	33,3333333333333
58,7	568000,001	45440	39,3939393939394	38,8888888888889	42,4242424242424	54,1666666666667	11,1111111111111	90,9090909090909	33,3333333333333
58,8	568000,001	45440	54,5454545454545	38,8888888888889	45,4545454545455	54,1666666666667	33,3333333333333	27,2727272727273	33,3333333333333
58,9	568000,001	45440	39,3939393939394	61,1111111111111	51,5151515151515	29,1666666666667	55,5555555555556	18,1818181818182	27,7777777777778
59	568000,001	45440	63,6363636363636	27,7777777777778	21,2121212121212	29,1666666666667	0	18,1818181818182	27,7777777777778
59,1	568000,001	45440	51,5151515151515	55,5555555555556	51,5151515151515	29,1666666666667	0	27,2727272727273	22,2222222222222
59,2	568000,002	45440	18,1818181818182	11,1111111111111	6,06060606060606	41,6666666666667	22,2222222222222	0	0
59,3	568000,002	45440	24,2424242424242	50	18,1818181818182	37,5	22,2222222222222	9,09090909090909	27,7777777777778
59,4	568000,002	45440	57,5757575757576	38,8888888888889	30,3030303030303	58,3333333333333	0	0	16,6666666666667
59,5	568000,002	45440	45,4545454545455	44,4444444444444	39,3939393939394	58,3333333333333	0	0	11,1111111111111
59,6	568000,002	45440	36,3636363636364	27,7777777777778	48,4848484848485	45,8333333333333	0	9,09090909090909	33,3333333333333
59,7	568000,002	45440	48,4848484848485	55,5555555555556	63,6363636363636	79,1666666666667	44,4444444444444	72,7272727272727	55,5555555555556
59,8	568000,003	45440	36,3636363636364	61,1111111111111	51,5151515151515	62,5	0	0	11,1111111111111
59,9	568000,003	45440	33,3333333333333	61,1111111111111	60,6060606060606	66,6666666666667	0	45,4545454545455	11,1111111111111
60	568000,003	45440	21,2121212121212	44,4444444444444	42,4242424242424	50	0	0	16,6666666666667
60,1	568000,003	45440	42,4242424242424	72,2222222222222	54,5454545454545	54,1666666666667	22,2222222222222	60	38,8888888888889
60,2	568000,003	45440	42,4242424242424	38,8888888888889	42,4242424242424	45,8333333333333	11,1111111111111	0	22,2222222222222
60,3	568000,003	45440	42,4242424242424	44,4444444444444	45,4545454545455	58,3333333333333	44,4444444444444	27,2727272727273	5,55555555555556
60,4	568000,003	45440	21,2121212121212	55,5555555555556	60,6060606060606	79,1666666666667	22,2222222222222	18,1818181818182	16,6666666666667
60,5	568000,003	45440	27,2727272727273	50	54,5454545454545	75	0	36,3636363636364	11,1111111111111
60,6	568000,003	45440	66,6666666666667	33,3333333333333	42,4242424242424	75	22,2222222222222	100	44,4444444444444
60,7	577000,003	46160	57,5757575757576	11,1111111111111	9,09090909090909	54,1666666666667	22,2222222222222	0	5,55555555555556
60,8	577000,003	46160	45,4545454545455	38,8888888888889	24,2424242424242	50	11,1111111111111	0	0
60,9	577000,003	46160	48,4848484848485	11,1111111111111	45,4545454545455	20,8333333333333	0	54,5454545454545	38,8888888888889
61,1	577000,003	46160	36,3636363636364	38,8888888888889	48,4848484848485	62,5	22,2222222222222	27,2727272727273	22,2222222222222
61,2	577000,003	46160	57,5757575757576	33,3333333333333	24,2424242424242	29,1666666666667	11,1111111111111	54,5454545454545	27,7777777777778
61,3	577000,003	46160	63,6363636363636	33,3333333333333	42,4242424242424	66,6666666666667	11,1111111111111	36,3636363636364	50
61,4	577000,003	46160	45,4545454545455	44,4444444444444	42,4242424242424	29,1666666666667	0	0	11,1111111111111
61,5	577000,003	46160	63,6363636363636	11,1111111111111	42,4242424242424	54,1666666666667	0	45,4545454545455	55,5555555555556
61,6	577000,003	46160	63,6363636363636	11,1111111111111	18,1818181818182	8,33333333333333	11,1111111111111	0	27,7777777777778
61,7	577000,003	46160	39,3939393939394	11,1111111111111	15,1515151515152	33,3333333333333	11,1111111111111	0	16,6666666666667
61,8	577000,003	46160	63,6363636363636	33,3333333333333	45,4545454545455	62,5	0	45,4545454545455	16,6666666666667
61,9	577000,003	46160	42,4242424242424	11,1111111111111	30,3030303030303	20,8333333333333	0	27,2727272727273	44,4444444444444
62	577000,003	46160	48,4848484848485	27,7777777777778	39,3939393939394	25	0	9,09090909090909	33,3333333333333
62,1	577000,003	46160	48,4848484848485	27,7777777777778	57,5757575757576	66,6666666666667	22,2222222222222	18,1818181818182	33,3333333333333
62,2	577000,003	46160	60,6060606060606	33,3333333333333	54,5454545454545	41,6666666666667	22,2222222222222	63,6363636363636	50
62,3	577000,003	46160	60,6060606060606	27,7777777777778	39,3939393939394	79,1666666666667	0	72,7272727272727	27,7777777777778
62,4	577000,003	46160	45,4545454545455	16,6666666666667	39,3939393939394	50	11,1111111111111	63,6363636363636	38,8888888888889
62,5	577000,003	46160	33,3333333333333	77,7777777777778	51,5151515151515	75	22,2222222222222	9,09090909090909	33,3333333333333
62,6	577000,003	46160	57,5757575757576	33,3333333333333	30,3030303030303	45,8333333333333	0	0	27,7777777777778
62,7	577000,003	46160	69,6969696969697	22,2222222222222	33,3333333333333	50	22,2222222222222	36,3636363636364	22,2222222222222
62,8	577000,004	46160	30,3030303030303	33,3333333333333	33,3333333333333	37,5	0	0	5,55555555555556
62,9	577000,004	46160	33,3333333333333	50	33,3333333333333	45,8333333333333	0	0	0
63	577000,004	46160	33,3333333333333	22,2222222222222	42,4242424242424	54,1666666666667	0	0	38,8888888888889
63,1	577000,004	46160	45,4545454545455	16,6666666666667	54,5454545454545	75	44,4444444444444	54,5454545454545	55,5555555555556
63,2	577000,004	46160	33,3333333333333	16,6666666666667	9,09090909090909	29,1666666666667	0	45,4545454545455	61,1111111111111
63,3	577000,004	46160	39,3939393939394	50	39,3939393939394	41,6666666666667	11,1111111111111	0	27,7777777777778
63,4	577000,004	46160	48,4848484848485	66,6666666666667	57,5757575757576	54,1666666666667	22,2222222222222	27,2727272727273	44,4444444444444
63,5	577000,004	46160	54,5454545454545	27,7777777777778	18,1818181818182	37,5	0	36,3636363636364	5,55555555555556
63,6	577000,004	46160	42,4242424242424	22,2222222222222	60,6060606060606	54,1666666666667	33,3333333333333	0	33,3333333333333
63,7	577000,004	46160	39,3939393939394	77,7777777777778	45,4545454545455	62,5	22,2222222222222	0	16,6666666666667
63,8	577000,004	46160	39,3939393939394	50	42,4242424242424	58,3333333333333	11,1111111111111	18,1818181818182	22,2222222222222
63,9	577000,004	46160	30,3030303030303	100	78,7878787878788	83,3333333333333	88,8888888888889	36,3636363636364	61,1111111111111
64	577000,004	46160	54,5454545454545	55,5555555555556	69,6969696969697	66,6666666666667	0	0	16,6666666666667
64,1	577000,004	46160	30,3030303030303	0	30,3030303030303	25	0	9,09090909090909	16,6666666666667
64,2	577000,004	46160	57,5757575757576	16,6666666666667	24,2424242424242	29,1666666666667	0	54,5454545454545	38,8888888888889
64,3	577000,004	46160	39,3939393939394	61,1111111111111	9,09090909090909	62,5	33,3333333333333	9,09090909090909	33,3333333333333
64,4	577000,004	46160	45,4545454545455	22,2222222222222	15,1515151515152	29,1666666666667	11,1111111111111	9,09090909090909	0
64,5	577000,005	46160	75,7575757575758	33,3333333333333	63,6363636363636	50	0	72,7272727272727	38,8888888888889
64,6	577000,005	46160	27,2727272727273	61,1111111111111	36,3636363636364	33,3333333333333	11,1111111111111	45,4545454545455	27,7777777777778
64,7	577000,005	46160	57,5757575757576	33,3333333333333	39,3939393939394	50	22,2222222222222	100	61,1111111111111
64,8	577000,005	46160	51,5151515151515	38,8888888888889	30,3030303030303	45,8333333333333	22,2222222222222	81,8181818181818	33,3333333333333
64,9	577000,005	46160	60,6060606060606	38,8888888888889	51,5151515151515	66,6666666666667	55,5555555555556	100	100
65	577000,005	46160	57,5757575757576	27,7777777777778	57,5757575757576	45,8333333333333	0	36,3636363636364	55,5555555555556
65,1	577000,005	46160	30,3030303030303	88,8888888888889	3,03030303030303	33,3333333333333	33,3333333333333	0	5,55555555555556
65,2	577000,005	46160	42,4242424242424	55,5555555555556	54,5454545454545	75	33,3333333333333	90,9090909090909	27,7777777777778
65,3	577000,005	46160	57,5757575757576	50	39,3939393939394	70,8333333333333	77,7777777777778	36,3636363636364	44,4444444444444
65,4	577000,005	46160	27,2727272727273	27,7777777777778	18,1818181818182	33,3333333333333	0	0	0
65,5	577000,005	46160	69,6969696969697	55,5555555555556	60,6060606060606	58,3333333333333	11,1111111111111	45,4545454545455	22,2222222222222
65,6	577000,005	46160	57,5757575757576	27,7777777777778	33,3333333333333	37,5	0	36,3636363636364	27,7777777777778
65,7	577000,005	46160	48,4848484848485	33,3333333333333	30,3030303030303	33,3333333333333	11,1111111111111	9,09090909090909	22,2222222222222
65,8	577000,005	46160	51,5151515151515	22,2222222222222	24,2424242424242	25	11,1111111111111	45,4545454545455	38,8888888888889
65,9	577000,005	46160	42,4242424242424	44,4444444444444	30,3030303030303	54,1666666666667	0	0	33,3333333333333
66	577000,006	46160	33,3333333333333	33,3333333333333	33,3333333333333	37,5	16,6666666666667	0	0
66,1	577000,006	46160	36,3636363636364	44,4444444444444	9,09090909090909	41,6666666666667	0	0	22,2222222222222
66,2	577000,006	46160	51,5151515151515	61,1111111111111	48,4848484848485	50	22,2222222222222	45,4545454545455	16,6666666666667
66,3	577000,006	46160	42,4242424242424	38,8888888888889	42,4242424242424	66,6666666666667	0	45,4545454545455	50
66,4	577000,006	46160	24,2424242424242	27,7777777777778	21,2121212121212	45,8333333333333	11,1111111111111	36,3636363636364	22,2222222222222
66,5	577000,006	46160	60,6060606060606	55,5555555555556	33,3333333333333	41,6666666666667	11,1111111111111	63,6363636363636	44,4444444444444
66,6	577000,006	46160	27,2727272727273	27,7777777777778	39,3939393939394	58,3333333333333	0	0	5,55555555555556
66,7	577000,006	46160	18,1818181818182	50	9,09090909090909	25	0	0	11,1111111111111
66,8	577000,006	46160	30,3030303030303	38,8888888888889	6,06060606060606	29,1666666666667	22,2222222222222	0	0
66,9	577000,006	46160	36,3636363636364	66,6666666666667	39,3939393939394	58,3333333333333	22,2222222222222	72,7272727272727	16,6666666666667
67	577000,006	46160	51,5151515151515	22,2222222222222	42,4242424242424	37,5	0	0	38,8888888888889
67,1	577000,006	46160	51,5151515151515	61,1111111111111	45,4545454545455	66,6666666666667	33,3333333333333	9,09090909090909	33,3333333333333
67,2	577000,006	46160	48,4848484848485	27,7777777777778	36,3636363636364	62,5	0	54,5454545454545	38,8888888888889
67,3	577000,006	46160	15,1515151515152	94,4444444444444	63,6363636363636	79,1666666666667	100	100	50
67,4	577000,006	46160	39,3939393939394	55,5555555555556	42,4242424242424	45,8333333333333	44,4444444444444	63,6363636363636	50
67,5	577000,006	46160	42,4242424242424	72,2222222222222	15,1515151515152	45,8333333333333	22,2222222222222	54,5454545454545	55,5555555555556
67,6	577000,007	46160	33,3333333333333	27,7777777777778	30,3030303030303	33,3333333333333	22,2222222222222	0	5,55555555555556
67,7	577000,007	46160	24,2424242424242	38,8888888888889	42,4242424242424	16,6666666666667	11,1111111111111	18,1818181818182	22,2222222222222
67,8	577000,007	46160	39,3939393939394	44,4444444444444	39,3939393939394	16,6666666666667	0	0	11,1111111111111
67,9	577000,007	46160	51,5151515151515	55,5555555555556	54,5454545454545	33,3333333333333	0	36,3636363636364	33,3333333333333
68	577000,007	46160	78,7878787878788	0	48,4848484848485	50	22,2222222222222	54,5454545454545	27,7777777777778
68,1	577000,007	46160	36,3636363636364	55,5555555555556	48,4848484848485	54,1666666666667	11,1111111111111	0	22,2222222222222
68,2	577000,007	46160	45,4545454545455	44,4444444444444	60,6060606060606	62,5	44,4444444444444	18,1818181818182	55,5555555555556
68,3	577000,007	46160	42,4242424242424	55,5555555555556	63,6363636363636	87,5	11,1111111111111	0	5,55555555555556
68,4	577000,007	46160	48,4848484848485	38,8888888888889	24,2424242424242	33,3333333333333	0	0	0
68,5	577000,008	46160	66,6666666666667	55,5555555555556	51,5151515151515	62,5	11,1111111111111	0	27,7777777777778
68,6	577000,008	46160	51,5151515151515	50	24,2424242424242	37,5	11,1111111111111	9,09090909090909	27,7777777777778
68,7	577000,008	46160	42,4242424242424	11,1111111111111	24,2424242424242	29,1666666666667	0	0	16,6666666666667
68,8	577000,008	46160	57,5757575757576	33,3333333333333	33,3333333333333	12,5	22,2222222222222	18,1818181818182	27,7777777777778
68,9	577000,008	46160	93,9393939393939	0	57,5757575757576	41,6666666666667	100	81,8181818181818	100
69	577000,008	46160	54,5454545454545	16,6666666666667	33,3333333333333	29,1666666666667	11,1111111111111	9,09090909090909	44,4444444444444
69,1	577000,008	46160	27,2727272727273	72,2222222222222	36,3636363636364	58,3333333333333	33,3333333333333	0	5,55555555555556
69,2	577000,008	46160	66,6666666666667	77,7777777777778	93,9393939393939	58,3333333333333	77,7777777777778	72,7272727272727	38,8888888888889
69,3	577000,008	46160	57,5757575757576	50	42,4242424242424	41,6666666666667	0	18,1818181818182	5,55555555555556
69,4	577000,008	46160	18,1818181818182	66,6666666666667	3,03030303030303	33,3333333333333	33,3333333333333	0	0
69,5	577000,008	46160	42,4242424242424	61,1111111111111	30,3030303030303	45,8333333333333	0	0	5,55555555555556
69,6	577000,008	46160	63,6363636363636	44,4444444444444	39,3939393939394	58,3333333333333	55,5555555555556	90,9090909090909	50
69,7	577000,008	46160	57,5757575757576	50	27,2727272727273	33,3333333333333	88,8888888888889	81,8181818181818	44,4444444444444
69,8	577000,008	46160	48,4848484848485	44,4444444444444	48,4848484848485	45,8333333333333	0	100	61,1111111111111
69,9	577000,009	46160	42,4242424242424	22,2222222222222	30,3030303030303	33,3333333333333	0	0	0
70	577000,009	46160	57,5757575757576	44,4444444444444	36,3636363636364	41,6666666666667	33,3333333333333	63,6363636363636	27,7777777777778
70,1	577000,009	46160	42,4242424242424	27,7777777777778	36,3636363636364	66,6666666666667	0	81,8181818181818	44,4444444444444
70,2	577000,009	46160	33,3333333333333	11,1111111111111	27,2727272727273	50	0	81,8181818181818	16,6666666666667
70,3	577000,009	46160	39,3939393939394	27,7777777777778	42,4242424242424	62,5	11,1111111111111	36,3636363636364	38,8888888888889
70,4	577000,009	46160	42,4242424242424	38,8888888888889	45,4545454545455	58,3333333333333	0	27,2727272727273	38,8888888888889
70,5	577000,009	46160	36,3636363636364	55,5555555555556	15,1515151515152	33,3333333333333	55,5555555555556	0	33,3333333333333
70,6	577000,009	46160	33,3333333333333	33,3333333333333	36,3636363636364	62,5	11,1111111111111	36,3636363636364	44,4444444444444
70,7	577000,009	46160	30,3030303030303	38,8888888888889	33,3333333333333	37,5	22,2222222222222	0	11,1111111111111
70,8	577000,009	46160	18,1818181818182	27,7777777777778	33,3333333333333	33,3333333333333	11,1111111111111	0	5,55555555555556
70,9	577000,009	46160	30,3030303030303	33,3333333333333	45,4545454545455	29,1666666666667	0	18,1818181818182	0
71	577000,01	46160	39,3939393939394	27,7777777777778	42,4242424242424	45,8333333333333	11,1111111111111	0	11,1111111111111
71,1	577000,01	46160	36,3636363636364	55,5555555555556	12,1212121212121	12,5	0	0	22,2222222222222
71,2	577000,01	46160	60,6060606060606	33,3333333333333	42,4242424242424	54,1666666666667	44,4444444444444	81,8181818181818	83,3333333333333
71,3	577000,01	46160	45,4545454545455	27,7777777777778	48,4848484848485	45,8333333333333	22,2222222222222	9,09090909090909	22,2222222222222
71,4	577000,01	46160	57,5757575757576	38,8888888888889	27,2727272727273	62,5	0	0	11,1111111111111
71,5	577000,011	46160	57,5757575757576	22,2222222222222	24,2424242424242	37,5	0	90,9090909090909	44,4444444444444
71,6	577000,011	46160	39,3939393939394	27,7777777777778	33,3333333333333	33,3333333333333	0	9,09090909090909	11,1111111111111
71,7	577000,011	46160	45,4545454545455	33,3333333333333	60,6060606060606	83,3333333333333	22,2222222222222	63,6363636363636	33,3333333333333
71,8	577000,011	46160	42,4242424242424	38,8888888888889	33,3333333333333	41,6666666666667	11,1111111111111	0	5,55555555555556
71,9	577000,011	46160	24,2424242424242	33,3333333333333	66,6666666666667	45,8333333333333	11,1111111111111	18,1818181818182	5,55555555555556
72	577000,011	46160	51,5151515151515	61,1111111111111	45,4545454545455	37,5	11,1111111111111	9,09090909090909	38,8888888888889
72,1	577000,011	46160	27,2727272727273	38,8888888888889	36,3636363636364	50	22,2222222222222	0	5,55555555555556
72,2	577000,012	46160	42,4242424242424	72,2222222222222	51,5151515151515	45,8333333333333	11,1111111111111	72,7272727272727	33,3333333333333
72,3	577000,012	46160	78,7878787878788	33,3333333333333	21,2121212121212	33,3333333333333	11,1111111111111	54,5454545454545	44,4444444444444
72,4	577000,012	46160	39,3939393939394	44,4444444444444	12,1212121212121	50	0	18,1818181818182	5,55555555555556
72,5	577000,012	46160	42,4242424242424	27,7777777777778	21,2121212121212	54,1666666666667	11,1111111111111	18,1818181818182	33,3333333333333
72,6	577000,012	46160	27,2727272727273	50	51,5151515151515	58,3333333333333	11,1111111111111	0	0
72,7	577000,012	46160	36,3636363636364	55,5555555555556	33,3333333333333	58,3333333333333	11,1111111111111	18,1818181818182	27,7777777777778
72,8	577000,012	46160	63,6363636363636	16,6666666666667	18,1818181818182	50	33,3333333333333	18,1818181818182	33,3333333333333
72,9	577000,012	46160	42,4242424242424	22,2222222222222	27,2727272727273	45,8333333333333	0	36,3636363636364	27,7777777777778
73	577000,012	46160	18,1818181818182	16,6666666666667	3,03030303030303	41,6666666666667	22,2222222222222	0	5,55555555555556
73,1	577000,012	46160	45,4545454545455	33,3333333333333	42,4242424242424	54,1666666666667	0	72,7272727272727	22,2222222222222
73,2	669000,004	53520	54,5454545454545	27,7777777777778	21,2121212121212	50	0	36,3636363636364	27,7777777777778
73,3	669000,004	53520	36,3636363636364	27,7777777777778	12,1212121212121	0	0	0	5,55555555555556
73,4	669000,004	53520	42,4242424242424	33,3333333333333	21,2121212121212	37,5	22,2222222222222	18,1818181818182	27,7777777777778
73,5	669000,004	53520	36,3636363636364	66,6666666666667	15,1515151515152	41,6666666666667	44,4444444444444	9,09090909090909	33,3333333333333
73,6	669000,004	53520	45,4545454545455	38,8888888888889	42,4242424242424	50	0	0	5,55555555555556
73,7	669000,004	53520	39,3939393939394	38,8888888888889	18,1818181818182	54,1666666666667	11,1111111111111	0	22,2222222222222
73,8	669000,004	53520	60,6060606060606	33,3333333333333	33,3333333333333	41,6666666666667	0	54,5454545454545	27,7777777777778
73,9	669000,004	53520	60,6060606060606	33,3333333333333	30,3030303030303	54,1666666666667	0	27,2727272727273	16,6666666666667
74	669000,006	53520	57,5757575757576	27,7777777777778	54,5454545454545	50	11,1111111111111	81,8181818181818	16,6666666666667
74,1	669000,006	53520	51,5151515151515	5,55555555555556	15,1515151515152	29,1666666666667	0	36,3636363636364	33,3333333333333
74,2	669000,006	53520	36,3636363636364	27,7777777777778	9,09090909090909	66,6666666666667	0	0	16,6666666666667
74,3	669000,006	53520	24,2424242424242	33,3333333333333	0	45,8333333333333	11,1111111111111	45,4545454545455	33,3333333333333
74,4	669000,006	53520	57,5757575757576	33,3333333333333	36,3636363636364	50	0	0	16,6666666666667
74,5	669000,006	53520	45,4545454545455	16,6666666666667	48,4848484848485	41,6666666666667	0	0	11,1111111111111
74,6	669000,006	53520	54,5454545454545	33,3333333333333	21,2121212121212	16,6666666666667	0	0	11,1111111111111
74,7	727000,001	58160	36,3636363636364	55,5555555555556	36,3636363636364	66,6666666666667	11,1111111111111	0	0
74,8	727000,001	58160	45,4545454545455	61,1111111111111	27,2727272727273	25	0	18,1818181818182	11,1111111111111
74,9	727000,001	58160	51,5151515151515	22,2222222222222	18,1818181818182	16,6666666666667	0	9,09090909090909	11,1111111111111
75	727000,001	58160	63,6363636363636	11,1111111111111	33,3333333333333	54,1666666666667	0	9,09090909090909	33,3333333333333
75,1	727000,001	58160	42,4242424242424	33,3333333333333	54,5454545454545	66,6666666666667	0	18,1818181818182	33,3333333333333
75,2	727000,001	58160	66,6666666666667	33,3333333333333	36,3636363636364	37,5	0	81,8181818181818	44,4444444444444
75,3	727000,001	58160	78,7878787878788	72,2222222222222	81,8181818181818	66,6666666666667	11,1111111111111	100	66,6666666666667
75,4	727000,001	58160	6,06060606060606	66,6666666666667	24,2424242424242	33,3333333333333	33,3333333333333	0	0
75,5	727000,001	58160	42,4242424242424	61,1111111111111	36,3636363636364	33,3333333333333	0	0	11,1111111111111
75,6	727000,002	58160	42,4242424242424	0	33,3333333333333	50	0	0	5,55555555555556
75,7	727000,002	58160	54,5454545454545	72,2222222222222	69,6969696969697	62,5	77,7777777777778	63,6363636363636	55,5555555555556
75,8	727000,002	58160	33,3333333333333	50	45,4545454545455	79,1666666666667	33,3333333333333	54,5454545454545	44,4444444444444
75,9	727000,002	58160	21,2121212121212	38,8888888888889	42,4242424242424	58,3333333333333	33,3333333333333	20	27,7777777777778
76	727000,002	58160	33,3333333333333	44,4444444444444	42,4242424242424	50	11,1111111111111	45,4545454545455	33,3333333333333
76,1	727000,002	58160	51,5151515151515	38,8888888888889	42,4242424242424	58,3333333333333	11,1111111111111	0	27,7777777777778
76,2	727000,002	58160	60,6060606060606	77,7777777777778	63,6363636363636	50	77,7777777777778	81,8181818181818	44,4444444444444
76,3	727000,002	58160	27,2727272727273	33,3333333333333	27,2727272727273	41,6666666666667	0	0	0
76,4	727000,002	58160	21,2121212121212	50	39,3939393939394	62,5	22,2222222222222	9,09090909090909	38,8888888888889
76,5	727000,002	58160	48,4848484848485	44,4444444444444	51,5151515151515	58,3333333333333	0	36,3636363636364	44,4444444444444
76,6	727000,002	58160	24,2424242424242	55,5555555555556	39,3939393939394	58,3333333333333	33,3333333333333	18,1818181818182	5,55555555555556
76,7	727000,002	58160	27,2727272727273	50	45,4545454545455	75	77,7777777777778	0	38,8888888888889
76,8	727000,002	58160	27,2727272727273	27,7777777777778	30,3030303030303	50	0	0	27,7777777777778
76,9	727000,002	58160	39,3939393939394	38,8888888888889	36,3636363636364	45,8333333333333	33,3333333333333	27,2727272727273	16,6666666666667
77	727000,002	58160	30,3030303030303	33,3333333333333	30,3030303030303	33,3333333333333	0	0	16,6666666666667
77,1	727000,002	58160	18,1818181818182	50	24,2424242424242	41,6666666666667	33,3333333333333	0	11,1111111111111
77,2	727000,002	58160	36,3636363636364	16,6666666666667	18,1818181818182	33,3333333333333	11,1111111111111	0	0
77,3	727000,002	58160	27,2727272727273	27,7777777777778	42,4242424242424	66,6666666666667	22,2222222222222	0	22,2222222222222
77,4	727000,003	58160	30,3030303030303	16,6666666666667	30,3030303030303	54,1666666666667	22,2222222222222	0	22,2222222222222
77,5	727000,003	58160	45,4545454545455	38,8888888888889	48,4848484848485	45,8333333333333	11,1111111111111	27,2727272727273	38,8888888888889
77,6	727000,003	58160	48,4848484848485	27,7777777777778	33,3333333333333	45,8333333333333	11,1111111111111	0	5,55555555555556
77,7	727000,003	58160	33,3333333333333	44,4444444444444	45,4545454545455	62,5	22,2222222222222	18,1818181818182	27,7777777777778
77,8	727000,003	58160	39,3939393939394	55,5555555555556	33,3333333333333	25	22,2222222222222	9,09090909090909	16,6666666666667
77,9	727000,003	58160	63,6363636363636	77,7777777777778	72,7272727272727	66,6666666666667	22,2222222222222	36,3636363636364	55,5555555555556
78	727000,003	58160	51,5151515151515	83,3333333333333	60,6060606060606	66,6666666666667	44,4444444444444	63,6363636363636	27,7777777777778
78,1	727000,003	58160	33,3333333333333	77,7777777777778	39,3939393939394	95,8333333333333	33,3333333333333	27,2727272727273	16,6666666666667
78,2	727000,003	58160	30,3030303030303	5,55555555555556	12,1212121212121	8,33333333333333	0	0	0
78,3	727000,004	58160	48,4848484848485	44,4444444444444	48,4848484848485	33,3333333333333	33,3333333333333	0	22,2222222222222
78,4	727000,004	58160	45,4545454545455	33,3333333333333	42,4242424242424	50	0	0	16,6666666666667
78,5	727000,004	58160	42,4242424242424	66,6666666666667	21,2121212121212	58,3333333333333	0	0	22,2222222222222
78,6	727000,004	58160	51,5151515151515	16,6666666666667	27,2727272727273	37,5	22,2222222222222	36,3636363636364	11,1111111111111
78,7	727000,004	58160	21,2121212121212	44,4444444444444	42,4242424242424	41,6666666666667	0	9,09090909090909	5,55555555555556
78,8	727000,004	58160	42,4242424242424	33,3333333333333	15,1515151515152	29,1666666666667	22,2222222222222	0	22,2222222222222
78,9	727000,005	58160	39,3939393939394	61,1111111111111	48,4848484848485	54,1666666666667	0	9,09090909090909	16,6666666666667
79	727000,005	58160	24,2424242424242	66,6666666666667	36,3636363636364	25	0	0	0
79,1	727000,005	58160	30,3030303030303	44,4444444444444	45,4545454545455	50	11,1111111111111	0	5,55555555555556
79,2	727000,005	58160	21,2121212121212	33,3333333333333	51,5151515151515	45,8333333333333	11,1111111111111	45,4545454545455	27,7777777777778
79,3	727000,005	58160	30,3030303030303	77,7777777777778	57,5757575757576	66,6666666666667	88,8888888888889	9,09090909090909	44,4444444444444
79,4	727000,005	58160	39,3939393939394	61,1111111111111	42,4242424242424	66,6666666666667	11,1111111111111	0	22,2222222222222
79,5	727000,006	58160	46,6666666666667	50	33,3333333333333	50	0	63,6363636363636	5,55555555555556
79,6	727000,006	58160	18,1818181818182	61,1111111111111	51,5151515151515	66,6666666666667	11,1111111111111	27,2727272727273	11,1111111111111
79,7	727000,006	58160	30,3030303030303	88,8888888888889	78,7878787878788	66,6666666666667	44,4444444444444	0	11,1111111111111
79,8	727000,006	58160	39,3939393939394	33,3333333333333	42,4242424242424	66,6666666666667	0	63,6363636363636	38,8888888888889
79,9	727000,006	58160	27,2727272727273	50	45,4545454545455	33,3333333333333	0	0	0
80	727000,006	58160	36,3636363636364	38,8888888888889	33,3333333333333	45,8333333333333	0	0	16,6666666666667
80,1	727000,006	58160	21,2121212121212	66,6666666666667	45,4545454545455	70,8333333333333	0	0	0
80,2	727000,006	58160	48,4848484848485	66,6666666666667	63,6363636363636	61,9047619047619	66,6666666666667	63,6363636363636	61,1111111111111
80,3	727000,006	58160	36,3636363636364	27,7777777777778	30,3030303030303	70,8333333333333	0	27,2727272727273	0
80,4	727000,006	58160	36,3636363636364	66,6666666666667	75,7575757575758	70,8333333333333	0	9,09090909090909	22,2222222222222
80,5	727000,006	58160	21,2121212121212	94,4444444444444	81,8181818181818	66,6666666666667	11,1111111111111	0	11,1111111111111
80,6	727000,006	58160	57,5757575757576	77,7777777777778	87,8787878787879	66,6666666666667	11,1111111111111	54,5454545454545	66,6666666666667
80,7	727000,007	58160	27,2727272727273	33,3333333333333	15,1515151515152	33,3333333333333	11,1111111111111	9,09090909090909	22,2222222222222
80,8	727000,007	58160	33,3333333333333	5,55555555555556	9,09090909090909	33,3333333333333	0	27,2727272727273	11,1111111111111
80,9	727000,007	58160	27,2727272727273	44,4444444444444	45,4545454545455	70,8333333333333	55,5555555555556	45,4545454545455	61,1111111111111
81	727000,007	58160	63,6363636363636	27,7777777777778	15,1515151515152	79,1666666666667	0	81,8181818181818	5,55555555555556
81,1	727000,007	58160	39,3939393939394	44,4444444444444	21,2121212121212	62,5	44,4444444444444	36,3636363636364	27,7777777777778
81,2	727000,007	58160	63,6363636363636	61,1111111111111	51,5151515151515	58,3333333333333	22,2222222222222	54,5454545454545	50
81,3	727000,007	58160	54,5454545454545	33,3333333333333	33,3333333333333	41,6666666666667	11,1111111111111	9,09090909090909	5,55555555555556
81,4	727000,007	58160	60,6060606060606	27,7777777777778	69,6969696969697	70,8333333333333	0	0	27,7777777777778
81,5	727000,007	58160	81,8181818181818	11,1111111111111	24,2424242424242	54,1666666666667	0	45,4545454545455	77,7777777777778
81,6	727000,007	58160	33,3333333333333	22,2222222222222	6,06060606060606	8,33333333333333	0	0	0
81,7	727000,007	58160	27,2727272727273	66,6666666666667	30,3030303030303	37,5	0	0	0
81,8	727000,007	58160	36,3636363636364	5,55555555555556	21,2121212121212	66,6666666666667	0	27,2727272727273	16,6666666666667
81,9	727000,007	58160	26,6666666666667	50	33,3333333333333	71,4285714285714	55,5555555555556	0	11,1111111111111
82	727000,007	58160	69,6969696969697	22,2222222222222	66,6666666666667	70,8333333333333	0	27,2727272727273	88,8888888888889
82,1	727000,007	58160	27,2727272727273	27,7777777777778	30,3030303030303	12,5	0	0	0
82,2	727000,007	58160	54,5454545454545	55,5555555555556	60,6060606060606	45,8333333333333	0	9,09090909090909	83,3333333333333
82,3	727000,008	58160	33,3333333333333	11,1111111111111	0	50	0	0	22,2222222222222
82,4	727000,008	58160	20	40	36,3636363636364	45,8333333333333	0	0	11,1111111111111
82,5	727000,008	58160	21,2121212121212	55,5555555555556	36,3636363636364	54,1666666666667	11,1111111111111	0	0
82,6	727000,008	58160	42,4242424242424	0	24,2424242424242	29,1666666666667	0	9,09090909090909	22,2222222222222
82,7	727000,008	58160	51,5151515151515	66,6666666666667	72,7272727272727	62,5	11,1111111111111	54,5454545454545	33,3333333333333
82,8	727000,008	58160	63,6363636363636	16,6666666666667	54,5454545454545	50	0	36,3636363636364	38,8888888888889
82,9	727000,008	58160	66,6666666666667	11,1111111111111	42,4242424242424	70,8333333333333	33,3333333333333	54,5454545454545	66,6666666666667
83	727000,008	58160	27,2727272727273	72,2222222222222	51,5151515151515	75	11,1111111111111	18,1818181818182	22,2222222222222
83,1	727000,008	58160	57,5757575757576	44,4444444444444	45,4545454545455	62,5	11,1111111111111	54,5454545454545	61,1111111111111
83,2	727000,008	58160	48,4848484848485	38,8888888888889	21,2121212121212	50	44,4444444444444	18,1818181818182	27,7777777777778
83,3	727000,008	58160	33,3333333333333	77,7777777777778	72,7272727272727	62,5	11,1111111111111	81,8181818181818	22,2222222222222
83,4	727000,008	58160	51,5151515151515	61,1111111111111	6,06060606060606	66,6666666666667	22,2222222222222	0	44,4444444444444
83,5	727000,008	58160	42,4242424242424	27,7777777777778	24,2424242424242	25	0	27,2727272727273	5,55555555555556
83,6	727000,008	58160	30,3030303030303	55,5555555555556	24,2424242424242	58,3333333333333	0	18,1818181818182	0
83,7	727000,008	58160	42,4242424242424	38,8888888888889	63,3333333333333	50	0	9,09090909090909	38,8888888888889
83,8	727000,008	58160	33,3333333333333	38,8888888888889	45,4545454545455	50	0	0	5,55555555555556
83,9	727000,008	58160	54,5454545454545	22,2222222222222	42,4242424242424	83,3333333333333	0	72,7272727272727	16,6666666666667
84	727000,008	58160	33,3333333333333	22,2222222222222	33,3333333333333	75	22,2222222222222	9,09090909090909	22,2222222222222
84,1	727000,008	58160	54,5454545454545	22,2222222222222	42,4242424242424	62,5	0	9,09090909090909	16,6666666666667
84,2	727000,008	58160	57,5757575757576	0	39,3939393939394	87,5	22,2222222222222	81,8181818181818	55,5555555555556
84,3	727000,008	58160	48,4848484848485	33,3333333333333	12,1212121212121	54,1666666666667	11,1111111111111	0	0
84,4	727000,008	58160	48,4848484848485	33,3333333333333	36,3636363636364	66,6666666666667	11,1111111111111	27,2727272727273	22,2222222222222
84,5	773000,001	61840	63,6363636363636	27,7777777777778	57,5757575757576	50	11,1111111111111	0	5,55555555555556
84,6	773000,001	61840	18,1818181818182	38,8888888888889	36,3636363636364	45,8333333333333	0	0	0
84,7	773000,001	61840	21,2121212121212	33,3333333333333	24,2424242424242	25	11,1111111111111	0	5,55555555555556
84,8	773000,001	61840	39,3939393939394	61,1111111111111	60	41,6666666666667	33,3333333333333	27,2727272727273	33,3333333333333
84,9	773000,001	61840	45,4545454545455	66,6666666666667	63,6363636363636	50	11,1111111111111	36,3636363636364	22,2222222222222
85	773000,001	61840	75,7575757575758	44,4444444444444	72,7272727272727	75	33,3333333333333	72,7272727272727	61,1111111111111
85,1	773000,001	61840	48,4848484848485	33,3333333333333	45,4545454545455	50	0	0	16,6666666666667
85,2	773000,001	61840	51,5151515151515	55,5555555555556	90,9090909090909	38,0952380952381	11,1111111111111	0	16,6666666666667
85,3	773000,001	61840	63,6363636363636	27,7777777777778	57,5757575757576	50	0	72,7272727272727	16,6666666666667
85,4	773000,001	61840	63,6363636363636	77,7777777777778	96,969696969697	95,2380952380952	77,7777777777778	90,9090909090909	55,5555555555556
85,5	773000,001	61840	78,7878787878788	50	66,6666666666667	50	0	18,1818181818182	27,7777777777778
85,6	773000,001	61840	18,1818181818182	11,1111111111111	39,3939393939394	8,33333333333333	0	0	11,1111111111111
85,7	773000,001	61840	60,6060606060606	50	60,6060606060606	66,6666666666667	11,1111111111111	18,1818181818182	38,8888888888889
85,8	773000,001	61840	69,6969696969697	66,6666666666667	78,7878787878788	25	11,1111111111111	81,8181818181818	61,1111111111111
85,9	773000,001	61840	54,5454545454545	72,2222222222222	69,6969696969697	75	33,3333333333333	45,4545454545455	5,55555555555556
86	773000,001	61840	42,4242424242424	38,8888888888889	75,7575757575758	58,3333333333333	0	100	16,6666666666667
86,1	773000,001	61840	75,7575757575758	44,4444444444444	66,6666666666667	58,3333333333333	0	81,8181818181818	50
86,2	835000,001	66800	45,4545454545455	27,7777777777778	36,3636363636364	37,5	0	27,2727272727273	22,2222222222222
86,3	835000,001	66800	36,3636363636364	44,4444444444444	21,2121212121212	37,5	11,1111111111111	0	5,55555555555556
86,4	835000,001	66800	36,3636363636364	55,5555555555556	48,4848484848485	45,8333333333333	0	0	16,6666666666667
86,5	835000,001	66800	51,5151515151515	38,8888888888889	45,4545454545455	45,8333333333333	0	45,4545454545455	55,5555555555556
86,6	835000,001	66800	6,06060606060606	27,7777777777778	9,09090909090909	16,6666666666667	0	0	16,6666666666667
86,7	835000,001	66800	39,3939393939394	22,2222222222222	51,5151515151515	54,1666666666667	0	0	22,2222222222222
86,8	835000,001	66800	33,3333333333333	44,4444444444444	27,2727272727273	62,5	0	0	0
86,9	835000,001	66800	84,8484848484848	16,6666666666667	30,3030303030303	41,6666666666667	0	72,7272727272727	55,5555555555556
87	835000,002	66800	27,2727272727273	0	24,2424242424242	20,8333333333333	0	0	5,55555555555556
87,1	835000,002	66800	48,4848484848485	38,8888888888889	33,3333333333333	29,1666666666667	0	0	5,55555555555556
87,2	835000,002	66800	36,3636363636364	33,3333333333333	33,3333333333333	62,5	0	0	22,2222222222222
87,3	835000,002	66800	33,3333333333333	27,7777777777778	9,09090909090909	29,1666666666667	22,2222222222222	0	22,2222222222222
87,4	835000,002	66800	42,4242424242424	27,7777777777778	3,03030303030303	33,3333333333333	22,2222222222222	9,09090909090909	33,3333333333333
87,5	835000,002	66800	24,2424242424242	27,7777777777778	15,1515151515152	37,5	0	9,09090909090909	11,1111111111111
87,6	835000,002	66800	36,3636363636364	27,7777777777778	51,5151515151515	75	11,1111111111111	9,09090909090909	44,4444444444444
87,7	835000,002	66800	39,3939393939394	61,1111111111111	42,4242424242424	54,1666666666667	33,3333333333333	36,3636363636364	22,2222222222222
87,8	835000,003	66800	36,3636363636364	44,4444444444444	57,5757575757576	41,6666666666667	0	0	5,55555555555556
87,9	835000,003	66800	30,3030303030303	44,4444444444444	78,7878787878788	41,6666666666667	33,3333333333333	18,1818181818182	33,3333333333333
88	835000,003	66800	33,3333333333333	50	30,3030303030303	12,5	44,4444444444444	72,7272727272727	0
88,1	835000,003	66800	27,2727272727273	22,2222222222222	36,3636363636364	87,5	11,1111111111111	18,1818181818182	5,55555555555556
88,2	835000,003	66800	27,2727272727273	61,1111111111111	81,8181818181818	87,5	77,7777777777778	54,5454545454545	27,7777777777778
88,3	987000,001	78960	48,4848484848485	55,5555555555556	78,7878787878788	83,3333333333333	11,1111111111111	36,3636363636364	38,8888888888889
88,4	987000,001	78960	24,2424242424242	50	93,9393939393939	79,1666666666667	11,1111111111111	36,3636363636364	22,2222222222222
88,5	987000,001	78960	45,4545454545455	44,4444444444444	57,5757575757576	70,8333333333333	11,1111111111111	90,9090909090909	27,7777777777778
88,6	987000,001	78960	42,4242424242424	27,7777777777778	60,6060606060606	70,8333333333333	0	90,9090909090909	22,2222222222222
88,7	987000,001	78960	42,4242424242424	66,6666666666667	75,7575757575758	54,1666666666667	22,2222222222222	18,1818181818182	16,6666666666667
88,9	987000,001	78960	69,6969696969697	61,1111111111111	93,9393939393939	70,8333333333333	55,5555555555556	100	61,1111111111111
89	987000,001	78960	51,5151515151515	33,3333333333333	30,3030303030303	25	33,3333333333333	40	33,3333333333333
89,1	987000,001	78960	51,5151515151515	66,6666666666667	60,6060606060606	70,8333333333333	55,5555555555556	54,5454545454545	50
89,2	987000,001	78960	60	50	63,6363636363636	70,8333333333333	33,3333333333333	54,5454545454545	5,55555555555556
89,3	987000,001	78960	48,4848484848485	5,55555555555556	39,3939393939394	29,1666666666667	11,1111111111111	72,7272727272727	16,6666666666667
89,4	987000,001	78960	60,6060606060606	100	87,8787878787879	83,3333333333333	100	45,4545454545455	38,8888888888889
89,5	987000,001	78960	60,6060606060606	22,2222222222222	84,8484848484848	58,3333333333333	44,4444444444444	54,5454545454545	50
89,6	987000,001	78960	72,7272727272727	11,1111111111111	57,5757575757576	37,5	66,6666666666667	90,9090909090909	44,4444444444444
89,7	987000,001	78960	45,4545454545455	72,2222222222222	75,7575757575758	66,6666666666667	0	27,2727272727273	44,4444444444444
89,8	987000,001	78960	40	66,6666666666667	75,7575757575758	70,8333333333333	44,4444444444444	36,3636363636364	50
89,9	987000,001	78960	30,3030303030303	50	42,4242424242424	70,8333333333333	33,3333333333333	36,3636363636364	22,2222222222222
90,1	987000,001	78960	54,5454545454545	50	75,7575757575758	62,5	33,3333333333333	81,8181818181818	61,1111111111111
90,2	987000,001	78960	54,5454545454545	50	75,7575757575758	87,5	100	81,8181818181818	61,1111111111111
90,3	987000,002	78960	33,3333333333333	66,6666666666667	63,6363636363636	50	11,1111111111111	0	0
90,4	987000,002	78960	39,3939393939394	55,5555555555556	57,5757575757576	54,1666666666667	77,7777777777778	100	61,1111111111111
90,5	987000,002	78960	39,3939393939394	38,8888888888889	78,7878787878788	66,6666666666667	0	45,4545454545455	27,7777777777778
90,6	987000,002	78960	42,4242424242424	77,7777777777778	45,4545454545455	62,5	33,3333333333333	81,8181818181818	27,7777777777778
90,7	987000,002	78960	45,4545454545455	61,1111111111111	72,7272727272727	75	44,4444444444444	45,4545454545455	27,7777777777778
90,8	987000,002	78960	42,4242424242424	66,6666666666667	78,7878787878788	91,6666666666667	11,1111111111111	0	11,1111111111111
90,9	987000,002	78960	39,3939393939394	83,3333333333333	87,8787878787879	79,1666666666667	66,6666666666667	9,09090909090909	11,1111111111111
91	987000,002	78960	54,5454545454545	50	84,8484848484848	87,5	44,4444444444444	72,7272727272727	44,4444444444444
91,1	987000,002	78960	51,5151515151515	94,4444444444444	48,4848484848485	54,1666666666667	33,3333333333333	18,1818181818182	16,6666666666667
91,2	987000,002	78960	18,1818181818182	61,1111111111111	96,969696969697	61,9047619047619	11,1111111111111	0	16,6666666666667
91,3	987000,002	78960	33,3333333333333	50	66,6666666666667	75	55,5555555555556	72,7272727272727	22,2222222222222
91,4	987000,002	78960	39,3939393939394	55,5555555555556	72,7272727272727	91,6666666666667	22,2222222222222	81,8181818181818	22,2222222222222
91,5	987000,002	78960	60,6060606060606	61,1111111111111	54,5454545454545	50	77,7777777777778	45,4545454545455	16,6666666666667
91,6	987000,002	78960	30,3030303030303	66,6666666666667	51,5151515151515	70,8333333333333	77,7777777777778	9,09090909090909	33,3333333333333
91,7	987000,002	78960	27,2727272727273	50	81,8181818181818	66,6666666666667	66,6666666666667	81,8181818181818	61,1111111111111
91,8	987000,002	78960	39,3939393939394	66,6666666666667	72,7272727272727	58,3333333333333	33,3333333333333	63,6363636363636	22,2222222222222
91,9	1006000,001	80480	45,4545454545455	61,1111111111111	48,4848484848485	58,3333333333333	0	18,1818181818182	0
92	1006000,001	80480	63,6363636363636	50	60,6060606060606	100	100	100	66,6666666666667
92,1	1006000,001	80480	63,6363636363636	33,3333333333333	84,8484848484848	91,6666666666667	100	0	27,7777777777778
92,2	1006000,001	80480	66,6666666666667	50	84,8484848484848	66,6666666666667	33,3333333333333	54,5454545454545	50
92,3	1006000,001	80480	51,5151515151515	72,2222222222222	60,6060606060606	87,5	22,2222222222222	100	27,7777777777778
92,4	1006000,001	80480	60,6060606060606	50	81,8181818181818	87,5	55,5555555555556	100	44,4444444444444
92,5	1006000,001	80480	39,3939393939394	33,3333333333333	78,7878787878788	66,6666666666667	11,1111111111111	0	0
92,6	1006000,001	80480	54,5454545454545	38,8888888888889	18,1818181818182	50	11,1111111111111	20	16,6666666666667
92,7	1006000,001	80480	57,5757575757576	55,5555555555556	39,3939393939394	50	11,1111111111111	18,1818181818182	33,3333333333333
92,8	1006000,001	80480	39,3939393939394	44,4444444444444	48,4848484848485	45,8333333333333	11,1111111111111	9,09090909090909	0
92,9	1006000,001	80480	42,4242424242424	66,6666666666667	63,6363636363636	33,3333333333333	11,1111111111111	45,4545454545455	38,8888888888889
93	1006000,001	80480	54,5454545454545	55,5555555555556	93,9393939393939	70,8333333333333	0	0	16,6666666666667
93,1	1006000,001	80480	57,5757575757576	33,3333333333333	54,5454545454545	66,6666666666667	66,6666666666667	90,9090909090909	83,3333333333333
93,2	1006000,001	80480	48,4848484848485	61,1111111111111	72,7272727272727	79,1666666666667	11,1111111111111	63,6363636363636	55,5555555555556
93,3	1006000,001	80480	24,2424242424242	27,7777777777778	60,6060606060606	91,6666666666667	0	18,1818181818182	11,1111111111111
93,4	1006000,002	80480	36,3636363636364	66,6666666666667	36,3636363636364	66,6666666666667	0	27,2727272727273	33,3333333333333
93,5	1006000,002	80480	24,2424242424242	27,7777777777778	33,3333333333333	33,3333333333333	0	0	11,1111111111111
93,6	1006000,002	80480	33,3333333333333	61,1111111111111	51,5151515151515	83,3333333333333	11,1111111111111	36,3636363636364	33,3333333333333
93,7	1006000,002	80480	27,2727272727273	27,7777777777778	51,5151515151515	62,5	11,1111111111111	90,9090909090909	5,55555555555556
93,8	1006000,002	80480	39,3939393939394	27,7777777777778	66,6666666666667	91,6666666666667	0	0	0
93,9	1006000,002	80480	63,6363636363636	27,7777777777778	15,1515151515152	33,3333333333333	0	0	5,55555555555556
94	1006000,002	80480	42,4242424242424	38,8888888888889	18,1818181818182	29,1666666666667	22,2222222222222	27,2727272727273	61,1111111111111
94,1	1006000,002	80480	39,3939393939394	61,1111111111111	72,7272727272727	87,5	0	45,4545454545455	55,5555555555556
94,2	1006000,002	80480	36,3636363636364	66,6666666666667	66,6666666666667	58,3333333333333	0	9,09090909090909	16,6666666666667
94,3	1006000,002	80480	54,5454545454545	16,6666666666667	30,3030303030303	45,8333333333333	11,1111111111111	0	0
94,4	1006000,002	80480	24,2424242424242	27,7777777777778	18,1818181818182	37,5	0	63,6363636363636	33,3333333333333
94,5	1006000,002	80480	18,1818181818182	50	51,5151515151515	70,8333333333333	0	0	5,55555555555556
94,6	1006000,003	80480	39,3939393939394	27,7777777777778	36,3636363636364	41,6666666666667	0	0	0
94,7	1006000,003	80480	57,5757575757576	55,5555555555556	51,5151515151515	37,5	11,1111111111111	27,2727272727273	22,2222222222222
94,8	1006000,003	80480	57,5757575757576	33,3333333333333	36,3636363636364	58,3333333333333	0	27,2727272727273	22,2222222222222
94,9	1006000,003	80480	51,5151515151515	5,55555555555556	36,3636363636364	58,3333333333333	0	0	11,1111111111111
95	1006000,003	80480	43,3333333333333	44,4444444444444	30,3030303030303	79,1666666666667	11,1111111111111	72,7272727272727	33,3333333333333
95,1	1006000,003	80480	39,3939393939394	33,3333333333333	39,3939393939394	70,8333333333333	0	18,1818181818182	16,6666666666667
95,2	1006000,003	80480	66,6666666666667	22,2222222222222	36,3636363636364	45,8333333333333	0	72,7272727272727	38,8888888888889
95,3	1006000,003	80480	51,5151515151515	38,8888888888889	33,3333333333333	62,5	0	27,2727272727273	27,7777777777778
95,4	1006000,003	80480	42,4242424242424	33,3333333333333	27,2727272727273	37,5	0	0	5,55555555555556
95,5	1006000,003	80480	30,3030303030303	16,6666666666667	36,3636363636364	16,6666666666667	0	0	5,55555555555556
95,6	1006000,003	80480	63,6363636363636	44,4444444444444	54,5454545454545	37,5	0	90,9090909090909	27,7777777777778
95,7	1006000,003	80480	30,3030303030303	33,3333333333333	36,3636363636364	70,8333333333333	11,1111111111111	9,09090909090909	11,1111111111111
95,8	1006000,003	80480	42,4242424242424	27,7777777777778	36,3636363636364	45,8333333333333	0	100	38,8888888888889
95,9	1006000,003	80480	39,3939393939394	33,3333333333333	12,1212121212121	0	0	18,1818181818182	11,1111111111111
96	1006000,004	80480	48,4848484848485	38,8888888888889	63,6363636363636	87,5	44,4444444444444	100	50
96,1	1006000,004	80480	48,4848484848485	27,7777777777778	39,3939393939394	75	55,5555555555556	0	16,6666666666667
96,2	1006000,004	80480	54,5454545454545	27,7777777777778	39,3939393939394	50	0	45,4545454545455	33,3333333333333
96,3	1006000,004	80480	36,3636363636364	16,6666666666667	63,6363636363636	66,6666666666667	66,6666666666667	18,1818181818182	11,1111111111111
96,4	1006000,004	80480	39,3939393939394	5,55555555555556	15,1515151515152	83,3333333333333	44,4444444444444	81,8181818181818	22,2222222222222
96,5	1006000,004	80480	36,3636363636364	33,3333333333333	30,3030303030303	29,1666666666667	0	18,1818181818182	22,2222222222222
96,6	1006000,005	80480	45,4545454545455	44,4444444444444	66,6666666666667	83,3333333333333	55,5555555555556	54,5454545454545	44,4444444444444
96,7	1006000,005	80480	48,4848484848485	38,8888888888889	39,3939393939394	75	0	63,6363636363636	27,7777777777778
96,8	1006000,005	80480	54,5454545454545	33,3333333333333	15,1515151515152	54,1666666666667	44,4444444444444	63,6363636363636	22,2222222222222
96,9	1006000,005	80480	36,3636363636364	33,3333333333333	27,2727272727273	41,6666666666667	33,3333333333333	63,6363636363636	11,1111111111111
97	1006000,005	80480	51,5151515151515	33,3333333333333	84,8484848484848	83,3333333333333	33,3333333333333	72,7272727272727	27,7777777777778
97,1	1006000,005	80480	33,3333333333333	55,5555555555556	42,4242424242424	62,5	11,1111111111111	27,2727272727273	27,7777777777778
97,2	1006000,005	80480	30,3030303030303	22,2222222222222	12,1212121212121	37,5	0	0	0
97,3	1006000,005	80480	45,4545454545455	72,2222222222222	51,5151515151515	95,8333333333333	0	0	16,6666666666667
97,4	1045000,001	83600	33,3333333333333	61,1111111111111	30,3030303030303	37,5	0	18,1818181818182	0
97,5	1045000,001	83600	42,4242424242424	50	54,5454545454545	62,5	0	0	50
97,6	1045000,001	83600	72,7272727272727	72,2222222222222	72,7272727272727	20,8333333333333	22,2222222222222	54,5454545454545	38,8888888888889
97,7	1045000,001	83600	39,3939393939394	66,6666666666667	66,6666666666667	91,6666666666667	55,5555555555556	90,9090909090909	27,7777777777778
97,8	1045000,001	83600	48,4848484848485	50	75,7575757575758	54,1666666666667	22,2222222222222	27,2727272727273	33,3333333333333
97,9	1045000,001	83600	24,2424242424242	66,6666666666667	87,8787878787879	25	22,2222222222222	0	0
98	1045000,001	83600	27,2727272727273	66,6666666666667	72,7272727272727	75	22,2222222222222	18,1818181818182	16,6666666666667
98,1	1045000,001	83600	33,3333333333333	61,1111111111111	57,5757575757576	75	22,2222222222222	9,09090909090909	27,7777777777778
98,2	1045000,001	83600	48,4848484848485	50	90,9090909090909	83,3333333333333	11,1111111111111	36,3636363636364	33,3333333333333
98,3	1045000,001	83600	21,2121212121212	66,6666666666667	54,5454545454545	29,1666666666667	11,1111111111111	81,8181818181818	16,6666666666667
98,4	1045000,001	83600	39,3939393939394	33,3333333333333	69,6969696969697	70,8333333333333	22,2222222222222	36,3636363636364	33,3333333333333
98,5	1045000,001	83600	36,3636363636364	83,3333333333333	81,8181818181818	41,6666666666667	0	0	38,8888888888889
98,6	1045000,001	83600	42,4242424242424	22,2222222222222	24,2424242424242	25	0	0	11,1111111111111
98,7	1045000,001	83600	30,3030303030303	50	66,6666666666667	12,5	11,1111111111111	72,7272727272727	5,55555555555556
98,8	1045000,001	83600	24,2424242424242	27,7777777777778	30,3030303030303	29,1666666666667	0	72,7272727272727	27,7777777777778
98,9	1045000,002	83600	57,5757575757576	50	75,7575757575758	75	55,5555555555556	40	44,4444444444444
99	1045000,002	83600	48,4848484848485	11,1111111111111	24,2424242424242	33,3333333333333	11,1111111111111	0	16,6666666666667
99,1	1045000,002	83600	48,4848484848485	11,1111111111111	48,4848484848485	50	0	72,7272727272727	33,3333333333333
99,2	1045000,002	83600	69,6969696969697	22,2222222222222	81,8181818181818	70,8333333333333	11,1111111111111	45,4545454545455	55,5555555555556
99,3	1045000,002	83600	36,3636363636364	77,7777777777778	30,3030303030303	8,33333333333333	11,1111111111111	18,1818181818182	38,8888888888889
99,4	1045000,002	83600	63,6363636363636	33,3333333333333	60,6060606060606	75	55,5555555555556	36,3636363636364	55,5555555555556
99,5	1045000,002	83600	60,6060606060606	22,2222222222222	54,5454545454545	54,1666666666667	11,1111111111111	27,2727272727273	38,8888888888889
99,6	1045000,002	83600	39,3939393939394	22,2222222222222	3,03030303030303	54,1666666666667	0	0	0
99,7	1045000,002	83600	33,3333333333333	77,7777777777778	69,6969696969697	100	100	36,3636363636364	55,5555555555556
99,8	1045000,002	83600	33,3333333333333	22,2222222222222	39,3939393939394	20,8333333333333	0	9,09090909090909	0
99,9	1045000,002	83600	54,5454545454545	16,6666666666667	51,5151515151515	45,8333333333333	0	0	22,2222222222222
100	1045000,002	83600	36,3636363636364	44,4444444444444	9,09090909090909	8,33333333333333	0	0	22,2222222222222
100,1	1435000,003	114800	51,5151515151515	16,6666666666667	30,3030303030303	0	0	63,6363636363636	11,1111111111111
100,2	1435000,003	114800	57,5757575757576	11,1111111111111	33,3333333333333	29,1666666666667	11,1111111111111	81,8181818181818	38,8888888888889
100,3	1435000,003	114800	36,3636363636364	5,55555555555556	3,03030303030303	0	11,1111111111111	81,8181818181818	22,2222222222222
100,4	1435000,003	114800	48,4848484848485	16,6666666666667	39,3939393939394	58,3333333333333	12,5	36,3636363636364	33,3333333333333
100,5	1435000,003	114800	45,4545454545455	11,1111111111111	6,06060606060606	8,33333333333333	12,5	36,3636363636364	33,3333333333333
100,6	1435000,004	114800	36,3636363636364	44,4444444444444	30,3030303030303	45,8333333333333	0	0	0
100,7	1435000,004	114800	30,3030303030303	61,1111111111111	39,3939393939394	45,8333333333333	22,2222222222222	40	22,2222222222222
100,8	1435000,004	114800	57,5757575757576	33,3333333333333	48,4848484848485	62,5	11,1111111111111	0	33,3333333333333
100,9	1435000,004	114800	48,4848484848485	44,4444444444444	39,3939393939394	58,3333333333333	11,1111111111111	0	5,55555555555556
101	1435000,004	114800	69,6969696969697	50	78,7878787878788	58,3333333333333	0	9,09090909090909	27,7777777777778
101,1	1435000,004	114800	27,2727272727273	27,7777777777778	3,03030303030303	4,16666666666667	11,1111111111111	36,3636363636364	22,2222222222222
101,2	1435000,004	114800	57,5757575757576	38,8888888888889	36,3636363636364	54,1666666666667	33,3333333333333	18,1818181818182	22,2222222222222
101,3	1435000,004	114800	21,2121212121212	66,6666666666667	18,1818181818182	62,5	77,7777777777778	0	0
101,4	1435000,004	114800	21,2121212121212	44,4444444444444	39,3939393939394	62,5	11,1111111111111	45,4545454545455	22,2222222222222
101,5	1435000,004	114800	39,3939393939394	50	69,6969696969697	79,1666666666667	44,4444444444444	0	27,7777777777778
101,6	1435000,004	114800	24,2424242424242	38,8888888888889	39,3939393939394	37,5	11,1111111111111	18,1818181818182	0
101,7	1435000,004	114800	27,2727272727273	38,8888888888889	39,3939393939394	62,5	0	0	0
101,8	1435000,004	114800	20	50	33,3333333333333	33,3333333333333	33,3333333333333	36,3636363636364	38,8888888888889
101,9	1435000,004	114800	30	50	23,3333333333333	37,5	0	0	0
102	1435000,005	114800	54,5454545454545	55,5555555555556	39,3939393939394	58,3333333333333	33,3333333333333	9,09090909090909	5,55555555555556
102,1	1435000,005	114800	48,4848484848485	22,2222222222222	39,3939393939394	50	11,1111111111111	18,1818181818182	22,2222222222222
102,2	1435000,005	114800	51,5151515151515	16,6666666666667	42,4242424242424	54,1666666666667	0	9,09090909090909	27,7777777777778
102,3	1435000,005	114800	63,6363636363636	50	51,5151515151515	66,6666666666667	22,2222222222222	0	27,7777777777778
102,4	1435000,005	114800	39,3939393939394	5,55555555555556	24,2424242424242	12,5	11,1111111111111	9,09090909090909	5,55555555555556
102,5	1435000,005	114800	51,5151515151515	50	33,3333333333333	45,8333333333333	33,3333333333333	27,2727272727273	33,3333333333333
102,6	1435000,005	114800	36,3636363636364	16,6666666666667	33,3333333333333	58,3333333333333	0	9,09090909090909	33,3333333333333
102,7	1435000,006	114800	27,2727272727273	27,7777777777778	33,3333333333333	8,33333333333333	22,2222222222222	0	27,7777777777778
102,8	1435000,006	114800	45,4545454545455	33,3333333333333	45,4545454545455	41,6666666666667	0	63,6363636363636	50
102,9	1435000,006	114800	60,6060606060606	22,2222222222222	54,5454545454545	41,6666666666667	22,2222222222222	27,2727272727273	38,8888888888889
103	1435000,006	114800	33,3333333333333	22,2222222222222	30,3030303030303	41,6666666666667	11,1111111111111	63,6363636363636	27,7777777777778
103,1	1435000,006	114800	36,3636363636364	44,4444444444444	57,5757575757576	62,5	0	9,09090909090909	33,3333333333333
103,2	1454000,001	116320	36,6666666666667	27,7777777777778	21,2121212121212	41,6666666666667	0	0	11,1111111111111
103,3	1454000,001	116320	51,5151515151515	16,6666666666667	36,3636363636364	25	0	0	5,55555555555556
103,4	1454000,001	116320	51,5151515151515	22,2222222222222	15,1515151515152	12,5	0	0	5,55555555555556
103,6	1454000,001	116320	18,1818181818182	55,5555555555556	45,4545454545455	29,1666666666667	0	9,09090909090909	16,6666666666667
103,7	1454000,001	116320	30,3030303030303	27,7777777777778	63,6363636363636	33,3333333333333	11,1111111111111	9,09090909090909	16,6666666666667
103,8	1454000,001	116320	36,3636363636364	38,8888888888889	33,3333333333333	58,3333333333333	22,2222222222222	9,09090909090909	27,7777777777778
103,9	1454000,001	116320	27,2727272727273	38,8888888888889	21,2121212121212	33,3333333333333	11,1111111111111	10	0
104	1454000,001	116320	39,3939393939394	33,3333333333333	42,4242424242424	41,6666666666667	0	36,3636363636364	16,6666666666667
104,1	1454000,001	116320	21,2121212121212	22,2222222222222	15,1515151515152	4,16666666666667	0	0	11,1111111111111
104,2	1454000,001	116320	54,5454545454545	5,55555555555556	24,2424242424242	12,5	0	9,09090909090909	11,1111111111111
104,3	1454000,001	116320	48,4848484848485	33,3333333333333	42,4242424242424	45,8333333333333	0	36,3636363636364	44,4444444444444
104,4	1454000,001	116320	30,3030303030303	38,8888888888889	33,3333333333333	45,8333333333333	0	27,2727272727273	5,55555555555556
104,5	1454000,001	116320	39,3939393939394	5,55555555555556	21,2121212121212	54,1666666666667	0	45,4545454545455	11,1111111111111
104,6	1454000,002	116320	84,8484848484848	27,7777777777778	60,6060606060606	66,6666666666667	100	100	83,3333333333333
104,7	1454000,002	116320	45,4545454545455	22,2222222222222	24,2424242424242	62,5	22,2222222222222	45,4545454545455	27,7777777777778
104,8	1454000,002	116320	42,4242424242424	22,2222222222222	24,2424242424242	29,1666666666667	0	36,3636363636364	27,7777777777778
104,9	1454000,002	116320	63,6363636363636	33,3333333333333	63,6363636363636	45,8333333333333	44,4444444444444	27,2727272727273	50
105	1454000,002	116320	60,6060606060606	50	54,5454545454545	79,1666666666667	55,5555555555556	90,9090909090909	83,3333333333333
105,1	1454000,002	116320	39,3939393939394	66,6666666666667	63,6363636363636	91,6666666666667	55,5555555555556	45,4545454545455	11,1111111111111
105,2	1454000,002	116320	42,4242424242424	22,2222222222222	51,5151515151515	75	22,2222222222222	18,1818181818182	16,6666666666667
105,3	1454000,002	116320	27,2727272727273	33,3333333333333	51,5151515151515	62,5	22,2222222222222	45,4545454545455	27,7777777777778
105,4	1454000,002	116320	81,8181818181818	27,7777777777778	66,6666666666667	83,3333333333333	22,2222222222222	90,9090909090909	61,1111111111111
105,5	1454000,002	116320	42,4242424242424	22,2222222222222	51,5151515151515	66,6666666666667	0	0	0
105,6	1454000,002	116320	33,3333333333333	33,3333333333333	9,09090909090909	58,3333333333333	22,2222222222222	9,09090909090909	50
105,8	1454000,003	116320	39,3939393939394	50	51,5151515151515	62,5	11,1111111111111	18,1818181818182	38,8888888888889
105,9	1454000,003	116320	39,3939393939394	66,6666666666667	63,6363636363636	70,8333333333333	22,2222222222222	0	27,7777777777778
106	1454000,003	116320	33,3333333333333	44,4444444444444	45,4545454545455	62,5	22,2222222222222	27,2727272727273	0
106,1	1454000,003	116320	30,3030303030303	27,7777777777778	54,5454545454545	33,3333333333333	0	0	11,1111111111111
106,2	1701000,001	136080	48,4848484848485	72,2222222222222	84,8484848484848	62,5	0	81,8181818181818	77,7777777777778
106,3	1701000,001	136080	33,3333333333333	61,1111111111111	66,6666666666667	75	0	0	5,55555555555556
106,4	1701000,001	136080	27,2727272727273	33,3333333333333	42,4242424242424	50	0	18,1818181818182	16,6666666666667
106,5	1701000,001	136080	42,4242424242424	5,55555555555556	33,3333333333333	33,3333333333333	0	9,09090909090909	27,7777777777778
106,6	1701000,001	136080	30,3030303030303	33,3333333333333	36,3636363636364	54,1666666666667	11,1111111111111	0	5,55555555555556
106,7	1701000,001	136080	54,5454545454545	44,4444444444444	33,3333333333333	45,8333333333333	22,2222222222222	45,4545454545455	33,3333333333333
106,8	1701000,001	136080	27,2727272727273	33,3333333333333	24,2424242424242	45,8333333333333	0	0	5,55555555555556
106,9	1701000,001	136080	45,4545454545455	44,4444444444444	42,4242424242424	62,5	0	0	22,2222222222222
107	1701000,001	136080	48,4848484848485	66,6666666666667	45,4545454545455	66,6666666666667	11,1111111111111	90,9090909090909	50
107,1	1701000,001	136080	39,3939393939394	50	50	37,5	55,5555555555556	36,3636363636364	38,8888888888889
107,2	1701000,001	136080	24,2424242424242	38,8888888888889	63,6363636363636	58,3333333333333	0	0	16,6666666666667
107,3	1701000,001	136080	42,4242424242424	50	60,6060606060606	54,1666666666667	0	27,2727272727273	38,8888888888889
107,4	1701000,001	136080	36,3636363636364	44,4444444444444	48,4848484848485	62,5	0	18,1818181818182	22,2222222222222
107,5	1701000,002	136080	39,3939393939394	38,8888888888889	63,6363636363636	33,3333333333333	0	72,7272727272727	27,7777777777778
107,6	1701000,002	136080	30,3030303030303	44,4444444444444	69,6969696969697	75	33,3333333333333	18,1818181818182	22,2222222222222
107,7	1701000,002	136080	33,3333333333333	11,1111111111111	87,8787878787879	87,5	44,4444444444444	36,3636363636364	38,8888888888889
107,8	1701000,002	136080	33,3333333333333	44,4444444444444	57,5757575757576	41,6666666666667	0	0	16,6666666666667
107,9	1701000,002	136080	33,3333333333333	50	69,6969696969697	79,1666666666667	0	0	16,6666666666667
108	1701000,002	136080	39,3939393939394	50	63,6363636363636	87,5	22,2222222222222	72,7272727272727	38,8888888888889
108,1	1701000,002	136080	39,3939393939394	77,7777777777778	75,7575757575758	66,6666666666667	0	18,1818181818182	38,8888888888889
108,2	1701000,002	136080	48,4848484848485	38,8888888888889	45,4545454545455	70,8333333333333	0	0	11,1111111111111
108,3	1701000,002	136080	36,3636363636364	38,8888888888889	33,3333333333333	45,8333333333333	11,1111111111111	9,09090909090909	27,7777777777778
108,4	1701000,003	136080	42,4242424242424	50	60,6060606060606	50	55,5555555555556	81,8181818181818	16,6666666666667
108,5	1701000,003	136080	30,3030303030303	16,6666666666667	30,3030303030303	25	0	0	0
108,6	1701000,003	136080	21,2121212121212	38,8888888888889	57,5757575757576	66,6666666666667	0	9,09090909090909	5,55555555555556
108,7	1701000,003	136080	24,2424242424242	38,8888888888889	42,4242424242424	29,1666666666667	11,1111111111111	0	0
108,8	1701000,003	136080	39,3939393939394	50	39,3939393939394	58,3333333333333	44,4444444444444	9,09090909090909	22,2222222222222
108,9	1701000,003	136080	39,3939393939394	33,3333333333333	30,3030303030303	45,8333333333333	0	0	11,1111111111111
109	1701000,003	136080	21,2121212121212	66,6666666666667	21,2121212121212	45,8333333333333	22,2222222222222	27,2727272727273	11,1111111111111
109,1	1701000,003	136080	39,3939393939394	66,6666666666667	54,5454545454545	41,6666666666667	33,3333333333333	0	11,1111111111111
109,2	1701000,003	136080	27,2727272727273	22,2222222222222	18,1818181818182	37,5	0	0	0
109,3	1701000,003	136080	45,4545454545455	61,1111111111111	66,6666666666667	58,3333333333333	22,2222222222222	63,6363636363636	61,1111111111111
109,4	1701000,003	136080	57,5757575757576	27,7777777777778	60,6060606060606	62,5	0	36,3636363636364	16,6666666666667
109,5	1701000,003	136080	42,4242424242424	55,5555555555556	69,6969696969697	58,3333333333333	11,1111111111111	90,9090909090909	50
109,6	1701000,003	136080	48,4848484848485	27,7777777777778	24,2424242424242	37,5	0	36,3636363636364	16,6666666666667
109,7	1701000,003	136080	48,4848484848485	33,3333333333333	24,2424242424242	50	22,2222222222222	27,2727272727273	44,4444444444444
109,8	1701000,003	136080	21,2121212121212	33,3333333333333	48,4848484848485	58,3333333333333	0	90,9090909090909	16,6666666666667
109,9	1701000,003	136080	45,4545454545455	61,1111111111111	15,1515151515152	29,1666666666667	11,1111111111111	0	5,55555555555556
110	1701000,003	136080	39,3939393939394	44,4444444444444	30,3030303030303	33,3333333333333	0	0	5,55555555555556
110,1	1701000,003	136080	36,3636363636364	44,4444444444444	42,4242424242424	50	11,1111111111111	18,1818181818182	22,2222222222222
110,3	1701000,004	136080	21,2121212121212	38,8888888888889	36,3636363636364	33,3333333333333	22,2222222222222	9,09090909090909	22,2222222222222
110,4	1701000,004	136080	83,3333333333333	66,6666666666667	83,3333333333333	100	88,8888888888889	100	72,2222222222222
110,5	1701000,004	136080	15,1515151515152	38,8888888888889	33,3333333333333	20,8333333333333	22,2222222222222	0	0
110,6	1701000,004	136080	24,2424242424242	44,4444444444444	42,4242424242424	41,6666666666667	0	0	5,55555555555556
110,7	1701000,004	136080	42,4242424242424	83,3333333333333	69,6969696969697	83,3333333333333	0	0	5,55555555555556
110,8	1701000,004	136080	27,2727272727273	50	36,3636363636364	37,5	11,1111111111111	0	16,6666666666667
110,9	1701000,004	136080	24,2424242424242	61,1111111111111	66,6666666666667	58,3333333333333	0	0	0
111	1701000,004	136080	57,5757575757576	77,7777777777778	87,8787878787879	87,5	62,5	100	55,5555555555556
111,1	1701000,004	136080	33,3333333333333	50	39,3939393939394	8,33333333333333	0	45,4545454545455	16,6666666666667
111,2	1701000,004	136080	27,2727272727273	27,7777777777778	27,2727272727273	12,5	0	0	0
111,3	1701000,004	136080	39,3939393939394	22,2222222222222	30,3030303030303	50	22,2222222222222	36,3636363636364	33,3333333333333
111,4	1701000,004	136080	24,2424242424242	38,8888888888889	48,4848484848485	58,3333333333333	0	0	0
111,5	1701000,004	136080	45,4545454545455	38,8888888888889	54,5454545454545	66,6666666666667	44,4444444444444	66,6666666666667	33,3333333333333
111,6	1701000,004	136080	36,3636363636364	55,5555555555556	63,6363636363636	83,3333333333333	11,1111111111111	54,5454545454545	44,4444444444444
111,7	1701000,004	136080	21,2121212121212	33,3333333333333	36,3636363636364	50	0	0	11,1111111111111
111,8	1701000,004	136080	21,2121212121212	44,4444444444444	75,7575757575758	66,6666666666667	11,1111111111111	9,09090909090909	38,8888888888889
111,9	1701000,004	136080	45,4545454545455	61,1111111111111	66,6666666666667	91,6666666666667	33,3333333333333	54,5454545454545	66,6666666666667
112	1701000,004	136080	27,2727272727273	72,2222222222222	30,3030303030303	66,6666666666667	11,1111111111111	36,3636363636364	16,6666666666667
112,1	1701000,005	136080	21,2121212121212	72,2222222222222	3,03030303030303	25	11,1111111111111	0	0
112,2	1701000,005	136080	24,2424242424242	66,6666666666667	42,4242424242424	91,6666666666667	44,4444444444444	9,09090909090909	44,4444444444444
112,3	1701000,005	136080	36,3636363636364	50	15,1515151515152	37,5	0	63,6363636363636	22,2222222222222
112,4	1701000,005	136080	18,1818181818182	33,3333333333333	33,3333333333333	37,5	0	0	11,1111111111111
112,5	1701000,005	136080	54,5454545454545	11,1111111111111	36,3636363636364	25	22,2222222222222	9,09090909090909	22,2222222222222
112,6	1701000,005	136080	60,6060606060606	22,2222222222222	36,3636363636364	50	11,1111111111111	81,8181818181818	61,1111111111111
112,7	1701000,005	136080	18,1818181818182	66,6666666666667	9,09090909090909	37,5	0	9,09090909090909	0
112,8	1701000,005	136080	42,4242424242424	11,1111111111111	30,3030303030303	37,5	22,2222222222222	0	5,55555555555556
112,9	1701000,005	136080	48,4848484848485	5,55555555555556	18,1818181818182	20,8333333333333	22,2222222222222	45,4545454545455	27,7777777777778
113	1701000,005	136080	36,3636363636364	27,7777777777778	18,1818181818182	33,3333333333333	22,2222222222222	18,1818181818182	27,7777777777778
113,1	1701000,005	136080	54,5454545454545	44,4444444444444	39,3939393939394	37,5	88,8888888888889	90,9090909090909	61,1111111111111
113,2	1701000,005	136080	45,4545454545455	33,3333333333333	42,4242424242424	87,5	0	18,1818181818182	11,1111111111111
113,3	1701000,007	136080	48,4848484848485	38,8888888888889	48,4848484848485	37,5	22,2222222222222	0	33,3333333333333
113,4	1701000,007	136080	30,3030303030303	27,7777777777778	36,3636363636364	41,6666666666667	0	9,09090909090909	22,2222222222222
113,5	1701000,007	136080	39,3939393939394	44,4444444444444	39,3939393939394	54,1666666666667	0	0	0
113,6	1701000,007	136080	39,3939393939394	22,2222222222222	27,2727272727273	50	22,2222222222222	9,09090909090909	16,6666666666667
113,7	1701000,007	136080	45,4545454545455	11,1111111111111	27,2727272727273	70,8333333333333	33,3333333333333	45,4545454545455	27,7777777777778
113,8	1701000,007	136080	24,2424242424242	72,2222222222222	45,4545454545455	79,1666666666667	33,3333333333333	9,09090909090909	33,3333333333333
113,9	1701000,007	136080	48,4848484848485	55,5555555555556	57,5757575757576	70,8333333333333	11,1111111111111	0	27,7777777777778
114	1701000,007	136080	42,4242424242424	27,7777777777778	45,4545454545455	45,8333333333333	0	0	22,2222222222222
114,1	1701000,008	136080	33,3333333333333	22,2222222222222	33,3333333333333	54,1666666666667	0	0	0
114,2	1701000,008	136080	48,4848484848485	72,2222222222222	30,3030303030303	75	11,1111111111111	0	16,6666666666667
114,3	1701000,008	136080	30	61,1111111111111	39,3939393939394	41,6666666666667	33,3333333333333	0	38,8888888888889
114,4	1701000,008	136080	39,3939393939394	55,5555555555556	36,3636363636364	41,6666666666667	11,1111111111111	0	55,5555555555556
114,5	1701000,008	136080	45,4545454545455	66,6666666666667	45,4545454545455	58,3333333333333	0	9,09090909090909	5,55555555555556
114,6	1701000,008	136080	66,6666666666667	66,6666666666667	93,9393939393939	87,5	50	0	33,3333333333333
114,7	1701000,008	136080	57,5757575757576	27,7777777777778	57,5757575757576	75	0	36,3636363636364	27,7777777777778
114,8	1701000,008	136080	51,5151515151515	38,8888888888889	45,4545454545455	62,5	0	0	33,3333333333333
114,9	1701000,008	136080	39,3939393939394	61,1111111111111	27,2727272727273	62,5	0	0	5,55555555555556
115	1701000,009	136080	27,2727272727273	55,5555555555556	42,4242424242424	79,1666666666667	0	0	5,55555555555556
115,1	1701000,009	136080	60,6060606060606	44,4444444444444	15,1515151515152	58,3333333333333	22,2222222222222	72,7272727272727	22,2222222222222
115,2	1701000,009	136080	39,3939393939394	33,3333333333333	33,3333333333333	33,3333333333333	0	0	0
115,3	1701000,009	136080	39,3939393939394	88,8888888888889	27,2727272727273	70,8333333333333	66,6666666666667	36,3636363636364	33,3333333333333
115,4	1701000,009	136080	36,3636363636364	38,8888888888889	45,4545454545455	66,6666666666667	0	0	27,7777777777778
115,5	1701000,009	136080	33,3333333333333	55,5555555555556	51,5151515151515	62,5	22,2222222222222	0	38,8888888888889
115,6	1701000,009	136080	24,2424242424242	44,4444444444444	39,3939393939394	66,6666666666667	22,2222222222222	18,1818181818182	11,1111111111111
115,7	1701000,009	136080	51,5151515151515	55,5555555555556	66,6666666666667	79,1666666666667	0	54,5454545454545	27,7777777777778
115,8	1701000,009	136080	21,2121212121212	66,6666666666667	33,3333333333333	58,3333333333333	0	0	5,55555555555556
115,9	1701000,009	136080	39,3939393939394	5,55555555555556	33,3333333333333	12,5	0	0	11,1111111111111
116	1701000,01	136080	27,2727272727273	44,4444444444444	57,5757575757576	58,3333333333333	11,1111111111111	18,1818181818182	33,3333333333333
116,1	1701000,01	136080	27,2727272727273	38,8888888888889	54,5454545454545	37,5	33,3333333333333	9,09090909090909	5,55555555555556
116,2	1701000,01	136080	33,3333333333333	66,6666666666667	42,4242424242424	58,3333333333333	22,2222222222222	0	33,3333333333333
116,3	1701000,01	136080	30,3030303030303	38,8888888888889	45,4545454545455	41,6666666666667	0	0	11,1111111111111
116,4	1701000,01	136080	33,3333333333333	22,2222222222222	33,3333333333333	41,6666666666667	0	36,3636363636364	22,2222222222222
116,5	1701000,01	136080	24,2424242424242	50	42,4242424242424	79,1666666666667	0	18,1818181818182	0
116,6	1701000,01	136080	51,5151515151515	16,6666666666667	15,1515151515152	62,5	0	9,09090909090909	16,6666666666667
116,7	1701000,01	136080	27,2727272727273	44,4444444444444	48,4848484848485	37,5	11,1111111111111	18,1818181818182	11,1111111111111
116,8	1701000,01	136080	30,3030303030303	44,4444444444444	42,4242424242424	33,3333333333333	0	0	22,2222222222222
116,9	1701000,01	136080	51,5151515151515	44,4444444444444	27,2727272727273	25	11,1111111111111	0	22,2222222222222
117	1701000,01	136080	18,1818181818182	27,7777777777778	27,2727272727273	54,1666666666667	0	18,1818181818182	5,55555555555556
117,1	1701000,01	136080	42,4242424242424	38,8888888888889	54,5454545454545	79,1666666666667	11,1111111111111	9,09090909090909	16,6666666666667
117,2	1701000,011	136080	36,3636363636364	33,3333333333333	24,2424242424242	33,3333333333333	0	0	16,6666666666667
117,3	1701000,011	136080	21,2121212121212	44,4444444444444	66,6666666666667	83,3333333333333	0	27,2727272727273	11,1111111111111
117,4	1701000,011	136080	48,4848484848485	33,3333333333333	54,5454545454545	58,3333333333333	55,5555555555556	27,2727272727273	55,5555555555556
117,5	1701000,011	136080	30,3030303030303	33,3333333333333	36,6666666666667	62,5	0	0	22,2222222222222
117,6	1701000,011	136080	33,3333333333333	38,8888888888889	39,3939393939394	58,3333333333333	0	0	33,3333333333333
117,7	1701000,011	136080	36,3636363636364	38,8888888888889	36,3636363636364	37,5	0	0	22,2222222222222
117,8	1701000,011	136080	69,6969696969697	5,55555555555556	42,4242424242424	50	22,2222222222222	36,3636363636364	50
117,9	1701000,011	136080	21,2121212121212	50	72,7272727272727	66,6666666666667	0	9,09090909090909	5,55555555555556
118	1701000,011	136080	30,3030303030303	27,7777777777778	63,6363636363636	54,1666666666667	0	0	11,1111111111111
118,1	1701000,011	136080	30,3030303030303	44,4444444444444	60,6060606060606	62,5	11,1111111111111	18,1818181818182	22,2222222222222
118,2	1701000,012	136080	42,4242424242424	27,7777777777778	42,4242424242424	37,5	0	27,2727272727273	16,6666666666667
118,3	1701000,012	136080	60,6060606060606	33,3333333333333	51,5151515151515	29,1666666666667	0	45,4545454545455	38,8888888888889
118,4	1701000,012	136080	33,3333333333333	61,1111111111111	12,1212121212121	45,8333333333333	11,1111111111111	9,09090909090909	5,55555555555556
118,5	1701000,012	136080	42,4242424242424	22,2222222222222	24,2424242424242	54,1666666666667	0	18,1818181818182	5,55555555555556
118,6	1701000,012	136080	39,3939393939394	33,3333333333333	45,4545454545455	37,5	11,1111111111111	27,2727272727273	27,7777777777778
118,7	1701000,012	136080	9,09090909090909	33,3333333333333	0	25	33,3333333333333	9,09090909090909	11,1111111111111
118,8	1701000,012	136080	30,3030303030303	38,8888888888889	15,1515151515152	25	11,1111111111111	0	16,6666666666667
118,9	1701000,012	136080	48,4848484848485	16,6666666666667	15,1515151515152	12,5	11,1111111111111	9,09090909090909	22,2222222222222
119	1701000,012	136080	36,6666666666667	27,7777777777778	36,3636363636364	45,8333333333333	0	9,09090909090909	16,6666666666667
119,1	1900000,002	152000	39,3939393939394	22,2222222222222	6,06060606060606	12,5	11,1111111111111	36,3636363636364	16,6666666666667
119,2	1900000,002	152000	48,4848484848485	44,4444444444444	45,4545454545455	66,6666666666667	0	60	50
119,3	1900000,002	152000	56,6666666666667	44,4444444444444	36,3636363636364	79,1666666666667	66,6666666666667	81,8181818181818	55,5555555555556
119,4	1900000,002	152000	18,1818181818182	11,1111111111111	45,4545454545455	45,8333333333333	0	0	5,55555555555556
119,5	1900000,002	152000	72,7272727272727	50	63,6363636363636	45,8333333333333	11,1111111111111	100	50
119,6	1900000,002	152000	51,5151515151515	55,5555555555556	66,6666666666667	62,5	22,2222222222222	36,3636363636364	27,7777777777778
119,7	1900000,002	152000	54,5454545454545	44,4444444444444	33,3333333333333	54,1666666666667	0	63,6363636363636	22,2222222222222
119,8	1900000,002	152000	57,5757575757576	55,5555555555556	36,3636363636364	50	0	63,6363636363636	11,1111111111111
119,9	1900000,002	152000	24,2424242424242	61,1111111111111	45,4545454545455	41,6666666666667	11,1111111111111	0	27,7777777777778
120	1900000,002	152000	66,6666666666667	33,3333333333333	54,5454545454545	37,5	22,2222222222222	27,2727272727273	50
120,1	1900000,002	152000	84,8484848484848	94,4444444444444	63,6363636363636	100	88,8888888888889	36,3636363636364	55,5555555555556
120,2	1900000,002	152000	63,6363636363636	38,8888888888889	75,7575757575758	50	0	0	22,2222222222222
120,3	1900000,002	152000	60,6060606060606	27,7777777777778	36,3636363636364	62,5	11,1111111111111	54,5454545454545	38,8888888888889
120,4	1900000,002	152000	15,1515151515152	33,3333333333333	51,5151515151515	79,1666666666667	0	0	5,55555555555556
120,5	1900000,002	152000	36,3636363636364	16,6666666666667	30,3030303030303	37,5	0	0	11,1111111111111
120,6	1900000,002	152000	27,2727272727273	27,7777777777778	39,3939393939394	37,5	0	36,3636363636364	22,2222222222222
120,7	1900000,002	152000	33,3333333333333	44,4444444444444	42,4242424242424	66,6666666666667	0	45,4545454545455	33,3333333333333
120,8	1900000,004	152000	54,5454545454545	44,4444444444444	48,4848484848485	50	22,2222222222222	54,5454545454545	38,8888888888889
120,9	1900000,004	152000	51,5151515151515	33,3333333333333	42,4242424242424	45,8333333333333	0	36,3636363636364	22,2222222222222
121	1900000,004	152000	48,4848484848485	33,3333333333333	42,4242424242424	41,6666666666667	0	27,2727272727273	11,1111111111111
121,1	1900000,004	152000	45,4545454545455	55,5555555555556	54,5454545454545	45,8333333333333	0	9,09090909090909	16,6666666666667
121,2	1900000,004	152000	33,3333333333333	11,1111111111111	42,4242424242424	66,6666666666667	22,2222222222222	9,09090909090909	27,7777777777778
121,3	1900000,004	152000	51,5151515151515	50	48,4848484848485	70,8333333333333	33,3333333333333	63,6363636363636	44,4444444444444
121,4	1900000,004	152000	21,2121212121212	22,2222222222222	15,1515151515152	25	22,2222222222222	27,2727272727273	11,1111111111111
121,5	1900000,004	152000	45,4545454545455	27,7777777777778	15,1515151515152	16,6666666666667	0	54,5454545454545	61,1111111111111
121,6	1900000,004	152000	30,3030303030303	11,1111111111111	0	8,33333333333333	0	0	0
121,7	1900000,004	152000	42,4242424242424	38,8888888888889	27,2727272727273	37,5	0	72,7272727272727	44,4444444444444
121,8	1900000,004	152000	42,4242424242424	33,3333333333333	48,4848484848485	50	0	45,4545454545455	27,7777777777778
121,9	1970000,001	157600	51,5151515151515	16,6666666666667	9,09090909090909	20,8333333333333	22,2222222222222	0	11,1111111111111
122	1970000,001	157600	75,7575757575758	22,2222222222222	9,09090909090909	41,6666666666667	11,1111111111111	81,8181818181818	16,6666666666667
122,1	1970000,001	157600	63,6363636363636	27,7777777777778	39,3939393939394	54,1666666666667	0	45,4545454545455	22,2222222222222
122,2	1970000,001	157600	36,3636363636364	27,7777777777778	33,3333333333333	29,1666666666667	0	0	11,1111111111111
122,3	1970000,001	157600	78,7878787878788	22,2222222222222	27,2727272727273	20,8333333333333	0	18,1818181818182	55,5555555555556
122,4	1970000,001	157600	63,6363636363636	11,1111111111111	39,3939393939394	62,5	0	9,09090909090909	16,6666666666667
122,5	1970000,001	157600	50	50	46,6666666666667	62,5	11,1111111111111	11,1111111111111	33,3333333333333
122,6	1970000,001	157600	48,4848484848485	11,1111111111111	30,3030303030303	29,1666666666667	0	18,1818181818182	5,55555555555556
122,7	1970000,001	157600	48,4848484848485	72,2222222222222	36,3636363636364	62,5	44,4444444444444	18,1818181818182	27,7777777777778
122,8	1970000,001	157600	66,6666666666667	27,7777777777778	45,4545454545455	12,5	0	45,4545454545455	27,7777777777778
122,9	1970000,001	157600	42,4242424242424	33,3333333333333	42,4242424242424	66,6666666666667	0	72,7272727272727	38,8888888888889
123	1970000,002	157600	39,3939393939394	55,5555555555556	36,3636363636364	62,5	22,2222222222222	9,09090909090909	22,2222222222222
123,1	1970000,002	157600	48,4848484848485	11,1111111111111	36,3636363636364	50	11,1111111111111	81,8181818181818	50
123,2	1970000,002	157600	63,6363636363636	11,1111111111111	30,3030303030303	16,6666666666667	11,1111111111111	81,8181818181818	33,3333333333333
123,3	1970000,002	157600	36,3636363636364	16,6666666666667	24,2424242424242	41,6666666666667	33,3333333333333	9,09090909090909	27,7777777777778
123,4	1970000,002	157600	78,7878787878788	16,6666666666667	33,3333333333333	41,6666666666667	0	18,1818181818182	33,3333333333333
123,5	1970000,002	157600	27,2727272727273	27,7777777777778	42,4242424242424	50	11,1111111111111	54,5454545454545	44,4444444444444
123,6	1970000,002	157600	51,5151515151515	22,2222222222222	15,1515151515152	25	22,2222222222222	27,2727272727273	22,2222222222222
123,7	1970000,002	157600	42,4242424242424	0	12,1212121212121	16,6666666666667	33,3333333333333	9,09090909090909	11,1111111111111
123,8	1970000,002	157600	45,4545454545455	0	33,3333333333333	29,1666666666667	22,2222222222222	0	22,2222222222222
123,9	1970000,002	157600	45,4545454545455	38,8888888888889	42,4242424242424	66,6666666666667	22,2222222222222	0	5,55555555555556
124	1970000,002	157600	57,5757575757576	16,6666666666667	30,3030303030303	37,5	0	54,5454545454545	33,3333333333333
124,1	1970000,002	157600	33,3333333333333	33,3333333333333	39,3939393939394	66,6666666666667	11,1111111111111	0	5,55555555555556
124,2	1970000,002	157600	54,5454545454545	38,8888888888889	42,4242424242424	50	11,1111111111111	18,1818181818182	22,2222222222222
124,3	1970000,002	157600	45,4545454545455	33,3333333333333	33,3333333333333	62,5	22,2222222222222	18,1818181818182	11,1111111111111
124,4	1970000,002	157600	48,4848484848485	38,8888888888889	27,2727272727273	12,5	0	0	22,2222222222222
124,5	1970000,002	157600	36,3636363636364	27,7777777777778	33,3333333333333	75	0	45,4545454545455	11,1111111111111
124,6	1970000,002	157600	48,4848484848485	38,8888888888889	30,3030303030303	50	22,2222222222222	72,7272727272727	0
124,7	1970000,002	157600	66,6666666666667	27,7777777777778	27,2727272727273	29,1666666666667	11,1111111111111	36,3636363636364	55,5555555555556
124,8	1970000,003	157600	69,6969696969697	16,6666666666667	0	20,8333333333333	11,1111111111111	27,2727272727273	27,7777777777778
124,9	1970000,003	157600	63,6363636363636	33,3333333333333	39,3939393939394	45,8333333333333	11,1111111111111	9,09090909090909	27,7777777777778
125	1970000,003	157600	90,9090909090909	27,7777777777778	51,5151515151515	100	77,7777777777778	100	55,5555555555556
125,1	1970000,003	157600	45,4545454545455	38,8888888888889	21,2121212121212	29,1666666666667	0	100	55,5555555555556
125,2	1970000,003	157600	42,4242424242424	38,8888888888889	54,5454545454545	54,1666666666667	11,1111111111111	9,09090909090909	22,2222222222222
125,3	1970000,003	157600	54,5454545454545	83,3333333333333	45,4545454545455	79,1666666666667	55,5555555555556	72,7272727272727	11,1111111111111
125,4	1970000,003	157600	48,4848484848485	44,4444444444444	33,3333333333333	37,5	22,2222222222222	45,4545454545455	22,2222222222222
125,5	1970000,003	157600	87,8787878787879	0	27,2727272727273	58,3333333333333	55,5555555555556	100	50
125,6	1970000,003	157600	39,3939393939394	33,3333333333333	42,4242424242424	66,6666666666667	44,4444444444444	18,1818181818182	27,7777777777778
125,7	1970000,003	157600	57,5757575757576	27,7777777777778	33,3333333333333	45,8333333333333	22,2222222222222	18,1818181818182	38,8888888888889
125,8	1970000,003	157600	45,4545454545455	27,7777777777778	30,3030303030303	33,3333333333333	22,2222222222222	0	5,55555555555556
125,9	1970000,003	157600	51,5151515151515	22,2222222222222	27,2727272727273	54,1666666666667	11,1111111111111	36,3636363636364	22,2222222222222
126	1970000,003	157600	54,5454545454545	38,8888888888889	33,3333333333333	41,6666666666667	22,2222222222222	0	16,6666666666667
126,1	1970000,003	157600	75,7575757575758	33,3333333333333	51,5151515151515	54,1666666666667	25	63,6363636363636	50
126,2	1970000,003	157600	69,6969696969697	16,6666666666667	54,5454545454545	66,6666666666667	33,3333333333333	36,3636363636364	50
126,3	1970000,003	157600	69,6969696969697	16,6666666666667	30,3030303030303	45,8333333333333	11,1111111111111	27,2727272727273	27,7777777777778
126,4	3135000,001	250800	48,4848484848485	11,1111111111111	24,2424242424242	4,16666666666667	0	18,1818181818182	27,7777777777778
126,5	3135000,001	250800	57,5757575757576	33,3333333333333	48,4848484848485	41,6666666666667	11,1111111111111	10	16,6666666666667
126,6	3135000,001	250800	30,3030303030303	66,6666666666667	36,3636363636364	41,6666666666667	11,1111111111111	0	0
126,7	3135000,001	250800	45,4545454545455	50	87,8787878787879	75	66,6666666666667	90,9090909090909	55,5555555555556
126,8	3135000,001	250800	18,1818181818182	38,8888888888889	18,1818181818182	58,3333333333333	0	0	11,1111111111111
126,9	3135000,001	250800	39,3939393939394	44,4444444444444	81,8181818181818	79,1666666666667	44,4444444444444	100	44,4444444444444
127	3135000,001	250800	42,4242424242424	77,7777777777778	90,9090909090909	75	55,5555555555556	100	61,1111111111111
127,1	3135000,001	250800	51,5151515151515	77,7777777777778	75,7575757575758	70,8333333333333	66,6666666666667	100	66,6666666666667
127,2	3135000,001	250800	51,5151515151515	94,4444444444444	96,969696969697	100	66,6666666666667	90,9090909090909	66,6666666666667
127,3	3135000,001	250800	36,3636363636364	72,2222222222222	69,6969696969697	50	0	18,1818181818182	33,3333333333333
127,4	3135000,001	250800	27,2727272727273	72,2222222222222	63,6363636363636	62,5	0	90,9090909090909	33,3333333333333
127,5	3135000,001	250800	30,3030303030303	77,7777777777778	33,3333333333333	54,1666666666667	0	54,5454545454545	0
127,6	3135000,001	250800	39,3939393939394	38,8888888888889	42,4242424242424	45,8333333333333	22,2222222222222	0	0
127,7	3135000,001	250800	24,2424242424242	77,7777777777778	90,9090909090909	70,8333333333333	55,5555555555556	9,09090909090909	16,6666666666667
127,8	3135000,001	250800	36,3636363636364	72,2222222222222	57,5757575757576	70,8333333333333	0	0	22,2222222222222
127,9	3135000,001	250800	27,2727272727273	72,2222222222222	69,6969696969697	62,5	22,2222222222222	0	16,6666666666667
128	3135000,001	250800	45,4545454545455	38,8888888888889	51,5151515151515	62,5	44,4444444444444	100	38,8888888888889
128,1	3135000,001	250800	48,4848484848485	16,6666666666667	63,6363636363636	66,6666666666667	44,4444444444444	81,8181818181818	11,1111111111111
128,2	3135000,005	250800	42,4242424242424	38,8888888888889	36,3636363636364	25	0	0	0
128,3	3135000,005	250800	33,3333333333333	22,2222222222222	39,3939393939394	45,8333333333333	0	0	11,1111111111111
128,4	3135000,005	250800	33,3333333333333	27,7777777777778	24,2424242424242	0	0	0	5,55555555555556
128,5	3135000,005	250800	27,2727272727273	22,2222222222222	24,2424242424242	50	11,1111111111111	27,2727272727273	38,8888888888889
128,6	3135000,005	250800	30,3030303030303	38,8888888888889	30,3030303030303	37,5	22,2222222222222	0	27,7777777777778
128,7	3135000,005	250800	69,6969696969697	16,6666666666667	18,1818181818182	20,8333333333333	11,1111111111111	54,5454545454545	11,1111111111111
128,8	3135000,005	250800	36,3636363636364	11,1111111111111	39,3939393939394	41,6666666666667	0	9,09090909090909	0
128,9	3135000,005	250800	33,3333333333333	44,4444444444444	36,3636363636364	41,6666666666667	0	9,09090909090909	11,1111111111111
129	3135000,005	250800	45,4545454545455	33,3333333333333	30,3030303030303	20,8333333333333	0	0	11,1111111111111
129,1	3135000,005	250800	18,1818181818182	16,6666666666667	21,2121212121212	33,3333333333333	0	0	0
129,2	3250000,005	260000	60,6060606060606	72,2222222222222	56,6666666666667	87,5	55,5555555555556	45,4545454545455	66,6666666666667
129,3	3250000,005	260000	36,3636363636364	66,6666666666667	18,1818181818182	66,6666666666667	22,2222222222222	36,3636363636364	27,7777777777778
129,4	3250000,005	260000	51,5151515151515	11,1111111111111	27,2727272727273	54,1666666666667	0	0	16,6666666666667
129,5	3250000,005	260000	57,5757575757576	22,2222222222222	27,2727272727273	16,6666666666667	0	9,09090909090909	16,6666666666667
129,6	3250000,005	260000	84,8484848484848	27,7777777777778	12,1212121212121	25	22,2222222222222	45,4545454545455	38,8888888888889
129,7	3250000,005	260000	33,3333333333333	77,7777777777778	51,5151515151515	54,1666666666667	33,3333333333333	18,1818181818182	27,7777777777778
129,8	3250000,007	260000	42,4242424242424	33,3333333333333	24,2424242424242	66,6666666666667	11,1111111111111	9,09090909090909	33,3333333333333
129,9	3250000,007	260000	72,7272727272727	0	15,1515151515152	66,6666666666667	11,1111111111111	81,8181818181818	72,2222222222222
130	3250000,007	260000	33,3333333333333	61,1111111111111	42,4242424242424	45,8333333333333	33,3333333333333	0	27,7777777777778
130,1	3250000,007	260000	30,3030303030303	27,7777777777778	18,1818181818182	45,8333333333333	0	0	0
130,2	3250000,008	260000	24,2424242424242	5,55555555555556	9,09090909090909	37,5	0	0	0
130,3	3250000,008	260000	42,4242424242424	72,2222222222222	45,4545454545455	41,6666666666667	0	54,5454545454545	38,8888888888889
130,4	3250000,008	260000	33,3333333333333	72,2222222222222	12,1212121212121	50	0	0	27,7777777777778
130,5	3250000,008	260000	66,6666666666667	26,6666666666667	48,4848484848485	58,3333333333333	0	0	5,55555555555556
130,6	3250000,008	260000	42,4242424242424	66,6666666666667	66,6666666666667	54,1666666666667	0	18,1818181818182	27,7777777777778
130,7	3250000,008	260000	42,4242424242424	27,7777777777778	36,3636363636364	50	0	0	22,2222222222222
130,8	3250000,008	260000	24,2424242424242	77,7777777777778	66,6666666666667	62,5	22,2222222222222	10	33,3333333333333
130,9	3250000,008	260000	51,5151515151515	50	33,3333333333333	54,1666666666667	33,3333333333333	36,3636363636364	50
131	3250000,008	260000	63,6363636363636	66,6666666666667	48,4848484848485	54,1666666666667	22,2222222222222	36,3636363636364	33,3333333333333
131,1	3250000,009	260000	30,3030303030303	55,5555555555556	54,5454545454545	79,1666666666667	0	0	55,5555555555556
131,2	3250000,009	260000	39,3939393939394	66,6666666666667	36,3636363636364	45,8333333333333	22,2222222222222	27,2727272727273	5,55555555555556
131,3	3250000,009	260000	48,4848484848485	38,8888888888889	9,09090909090909	45,8333333333333	22,2222222222222	18,1818181818182	16,6666666666667
131,4	3250000,009	260000	24,2424242424242	33,3333333333333	54,5454545454545	58,3333333333333	11,1111111111111	9,09090909090909	16,6666666666667
131,5	3250000,009	260000	27,2727272727273	22,2222222222222	24,2424242424242	33,3333333333333	11,1111111111111	27,2727272727273	33,3333333333333
131,6	3250000,009	260000	27,2727272727273	50	30,3030303030303	58,3333333333333	77,7777777777778	27,2727272727273	27,7777777777778
131,7	3250000,009	260000	42,4242424242424	38,8888888888889	33,3333333333333	37,5	22,2222222222222	18,1818181818182	27,7777777777778
131,8	3250000,009	260000	45,4545454545455	66,6666666666667	51,5151515151515	37,5	11,1111111111111	18,1818181818182	44,4444444444444
131,9	3250000,009	260000	30,3030303030303	27,7777777777778	24,2424242424242	16,6666666666667	0	27,2727272727273	11,1111111111111
132	3250000,009	260000	42,4242424242424	38,8888888888889	27,2727272727273	45,8333333333333	11,1111111111111	9,09090909090909	5,55555555555556
132,1	3250000,009	260000	48,4848484848485	33,3333333333333	39,3939393939394	75	11,1111111111111	9,09090909090909	22,2222222222222
132,2	3250000,009	260000	54,5454545454545	11,1111111111111	27,2727272727273	70,8333333333333	0	0	22,2222222222222
132,3	3250000,009	260000	60,6060606060606	33,3333333333333	15,1515151515152	62,5	11,1111111111111	45,4545454545455	38,8888888888889
132,4	3250000,009	260000	30,3030303030303	61,1111111111111	24,2424242424242	41,6666666666667	44,4444444444444	72,7272727272727	33,3333333333333
132,5	3250000,009	260000	57,5757575757576	66,6666666666667	48,4848484848485	50	55,5555555555556	90,9090909090909	61,1111111111111
132,6	3250000,009	260000	39,3939393939394	66,6666666666667	33,3333333333333	75	100	18,1818181818182	22,2222222222222
132,7	3250000,009	260000	45,4545454545455	66,6666666666667	33,3333333333333	58,3333333333333	100	90,9090909090909	44,4444444444444
132,8	3250000,009	260000	54,5454545454545	50	42,4242424242424	41,6666666666667	0	0	0
132,9	3250000,009	260000	45,4545454545455	38,8888888888889	42,4242424242424	58,3333333333333	0	36,3636363636364	5,55555555555556
133	3250000,009	260000	42,4242424242424	27,7777777777778	39,3939393939394	33,3333333333333	0	27,2727272727273	27,7777777777778
133,1	3352000,001	268160	39,3939393939394	38,8888888888889	33,3333333333333	45,8333333333333	22,2222222222222	9,09090909090909	5,55555555555556
133,2	3352000,001	268160	27,2727272727273	77,7777777777778	54,5454545454545	75	22,2222222222222	0	27,7777777777778
133,3	3352000,001	268160	30,3030303030303	38,8888888888889	18,1818181818182	16,6666666666667	0	45,4545454545455	5,55555555555556
133,4	3352000,001	268160	42,4242424242424	0	15,1515151515152	41,6666666666667	22,2222222222222	81,8181818181818	27,7777777777778
133,5	3352000,001	268160	63,6363636363636	27,7777777777778	24,2424242424242	54,1666666666667	11,1111111111111	9,09090909090909	44,4444444444444
133,6	3352000,001	268160	36,3636363636364	16,6666666666667	21,2121212121212	33,3333333333333	0	18,1818181818182	38,8888888888889
133,7	3352000,001	268160	39,3939393939394	38,8888888888889	33,3333333333333	62,5	0	54,5454545454545	38,8888888888889
133,8	3352000,001	268160	57,5757575757576	61,1111111111111	54,5454545454545	25	0	9,09090909090909	27,7777777777778
133,9	3352000,001	268160	54,5454545454545	38,8888888888889	33,3333333333333	41,6666666666667	11,1111111111111	18,1818181818182	16,6666666666667
134	3352000,001	268160	27,2727272727273	33,3333333333333	39,3939393939394	37,5	33,3333333333333	27,2727272727273	33,3333333333333
134,1	3352000,001	268160	39,3939393939394	22,2222222222222	48,4848484848485	20,8333333333333	0	0	5,55555555555556
134,2	3352000,001	268160	36,3636363636364	55,5555555555556	42,4242424242424	45,8333333333333	22,2222222222222	9,09090909090909	33,3333333333333
134,3	3352000,001	268160	42,4242424242424	55,5555555555556	27,2727272727273	33,3333333333333	11,1111111111111	36,3636363636364	11,1111111111111
134,4	3352000,001	268160	30,3030303030303	33,3333333333333	36,3636363636364	33,3333333333333	11,1111111111111	27,2727272727273	11,1111111111111
134,5	3352000,001	268160	27,2727272727273	22,2222222222222	18,1818181818182	29,1666666666667	0	0	11,1111111111111
134,6	3352000,001	268160	51,5151515151515	38,8888888888889	30,3030303030303	41,6666666666667	11,1111111111111	18,1818181818182	44,4444444444444
134,8	3352000,003	268160	48,4848484848485	33,3333333333333	42,4242424242424	58,3333333333333	22,2222222222222	81,8181818181818	55,5555555555556
134,9	3352000,003	268160	36,3636363636364	5,55555555555556	24,2424242424242	4,16666666666667	0	18,1818181818182	33,3333333333333
135	3352000,003	268160	30,3030303030303	27,7777777777778	9,09090909090909	4,16666666666667	0	0	16,6666666666667
135,1	3352000,003	268160	39,3939393939394	33,3333333333333	51,5151515151515	58,3333333333333	0	72,7272727272727	11,1111111111111
135,2	3352000,003	268160	45,4545454545455	16,6666666666667	15,1515151515152	25	0	9,09090909090909	0
135,3	3352000,003	268160	36,3636363636364	38,8888888888889	33,3333333333333	54,1666666666667	0	18,1818181818182	5,55555555555556
135,4	3544000,002	283520	30,3030303030303	66,6666666666667	51,5151515151515	41,6666666666667	33,3333333333333	0	5,55555555555556
135,5	3544000,002	283520	36,3636363636364	55,5555555555556	51,5151515151515	37,5	0	0	5,55555555555556
135,6	3544000,002	283520	24,2424242424242	61,1111111111111	60,6060606060606	50	66,6666666666667	36,3636363636364	38,8888888888889
135,7	3544000,002	283520	27,2727272727273	55,5555555555556	57,5757575757576	66,6666666666667	0	81,8181818181818	55,5555555555556
135,8	3544000,002	283520	24,2424242424242	27,7777777777778	24,2424242424242	41,6666666666667	11,1111111111111	0	0
135,9	3544000,002	283520	24,2424242424242	33,3333333333333	9,09090909090909	20,8333333333333	22,2222222222222	36,3636363636364	38,8888888888889
136,1	3544000,002	283520	39,3939393939394	16,6666666666667	33,3333333333333	62,5	11,1111111111111	27,2727272727273	38,8888888888889
136,2	3544000,002	283520	24,2424242424242	44,4444444444444	27,2727272727273	54,1666666666667	33,3333333333333	18,1818181818182	0
136,3	3544000,002	283520	30,3030303030303	11,1111111111111	0	29,1666666666667	0	0	0
136,4	3544000,003	283520	21,2121212121212	55,5555555555556	48,4848484848485	45,8333333333333	22,2222222222222	9,09090909090909	5,55555555555556
136,5	3544000,003	283520	33,3333333333333	88,8888888888889	69,6969696969697	62,5	22,2222222222222	0	5,55555555555556
136,6	3544000,003	283520	18,1818181818182	27,7777777777778	100	100	100	9,09090909090909	83,3333333333333
136,7	3544000,003	283520	36,3636363636364	27,7777777777778	30,3030303030303	29,1666666666667	11,1111111111111	0	5,55555555555556
136,8	3544000,003	283520	42,4242424242424	61,1111111111111	60,6060606060606	66,6666666666667	22,2222222222222	0	44,4444444444444
136,9	3544000,003	283520	27,2727272727273	33,3333333333333	36,3636363636364	54,1666666666667	0	0	0
137	3711000,001	296880	33,3333333333333	61,1111111111111	45,4545454545455	50	42,8571428571429	50	44,4444444444444
137,1	3711000,001	296880	33,3333333333333	66,6666666666667	12,1212121212121	33,3333333333333	0	27,2727272727273	22,2222222222222
137,2	3711000,001	296880	30,3030303030303	66,6666666666667	45,4545454545455	45,8333333333333	0	0	0
137,3	3711000,001	296880	27,2727272727273	72,2222222222222	21,2121212121212	41,6666666666667	33,3333333333333	0	5,55555555555556
137,4	3711000,001	296880	24,2424242424242	33,3333333333333	57,5757575757576	66,6666666666667	0	0	22,2222222222222
137,5	3711000,001	296880	27,2727272727273	38,8888888888889	42,4242424242424	70,8333333333333	11,1111111111111	0	33,3333333333333
137,6	3711000,001	296880	30,3030303030303	44,4444444444444	45,4545454545455	50	33,3333333333333	0	16,6666666666667
137,7	3711000,002	296880	21,2121212121212	33,3333333333333	0	16,6666666666667	0	0	11,1111111111111
137,8	3711000,002	296880	24,2424242424242	88,8888888888889	57,5757575757576	62,5	33,3333333333333	36,3636363636364	11,1111111111111
137,9	3711000,002	296880	63,6363636363636	94,4444444444444	57,5757575757576	79,1666666666667	66,6666666666667	81,8181818181818	66,6666666666667
138	3711000,002	296880	21,2121212121212	44,4444444444444	36,3636363636364	83,3333333333333	0	0	11,1111111111111
138,1	3711000,002	296880	39,3939393939394	66,6666666666667	48,4848484848485	79,1666666666667	33,3333333333333	100	11,1111111111111
138,2	3711000,002	296880	30,3030303030303	88,8888888888889	30,3030303030303	45,8333333333333	22,2222222222222	0	5,55555555555556
138,3	3711000,002	296880	33,3333333333333	61,1111111111111	51,5151515151515	66,6666666666667	0	9,09090909090909	0
138,4	3711000,002	296880	53,3333333333333	77,7777777777778	78,7878787878788	83,3333333333333	22,2222222222222	9,09090909090909	27,7777777777778
138,5	3711000,002	296880	27,2727272727273	61,1111111111111	33,3333333333333	70,8333333333333	0	18,1818181818182	66,6666666666667
138,6	3711000,002	296880	60,6060606060606	38,8888888888889	0	29,1666666666667	0	27,2727272727273	38,8888888888889
138,7	3711000,003	296880	57,5757575757576	38,8888888888889	9,09090909090909	83,3333333333333	22,2222222222222	0	33,3333333333333
138,8	3711000,003	296880	45,4545454545455	11,1111111111111	30,3030303030303	50	11,1111111111111	36,3636363636364	16,6666666666667
138,9	3711000,003	296880	36,3636363636364	44,4444444444444	12,1212121212121	54,1666666666667	0	0	27,7777777777778
139	3711000,003	296880	48,4848484848485	27,7777777777778	63,6363636363636	87,5	33,3333333333333	45,4545454545455	44,4444444444444
139,1	3711000,003	296880	21,2121212121212	22,2222222222222	24,2424242424242	87,5	11,1111111111111	0	44,4444444444444
139,2	3711000,003	296880	39,3939393939394	38,8888888888889	57,5757575757576	58,3333333333333	22,2222222222222	27,2727272727273	27,7777777777778
139,3	3711000,003	296880	33,3333333333333	33,3333333333333	15,1515151515152	70,8333333333333	0	27,2727272727273	22,2222222222222
139,4	3711000,004	296880	54,5454545454545	27,7777777777778	18,1818181818182	75	0	63,6363636363636	16,6666666666667
139,5	3711000,004	296880	60,6060606060606	55,5555555555556	42,4242424242424	70,8333333333333	22,2222222222222	54,5454545454545	33,3333333333333
139,6	3711000,004	296880	36,3636363636364	44,4444444444444	57,5757575757576	58,3333333333333	22,2222222222222	0	11,1111111111111
139,7	3711000,004	296880	27,2727272727273	61,1111111111111	39,3939393939394	66,6666666666667	0	0	5,55555555555556
139,8	3711000,004	296880	42,4242424242424	83,3333333333333	78,7878787878788	100	55,5555555555556	0	0
139,9	3711000,004	296880	36,3636363636364	16,6666666666667	9,09090909090909	54,1666666666667	11,1111111111111	0	0
140	3711000,004	296880	45,4545454545455	22,2222222222222	30,3030303030303	50	11,1111111111111	0	11,1111111111111
140,1	3711000,004	296880	54,5454545454545	27,7777777777778	9,09090909090909	29,1666666666667	0	0	22,2222222222222
140,2	3711000,004	296880	36,3636363636364	0	30,3030303030303	75	0	18,1818181818182	22,2222222222222
140,3	3711000,004	296880	33,3333333333333	72,2222222222222	57,5757575757576	70,8333333333333	11,1111111111111	0	16,6666666666667
140,4	3711000,004	296880	10	66,6666666666667	33,3333333333333	75	44,4444444444444	0	22,2222222222222
140,5	3711000,004	296880	57,5757575757576	61,1111111111111	45,4545454545455	70,8333333333333	33,3333333333333	63,6363636363636	22,2222222222222
140,6	3711000,004	296880	24,2424242424242	61,1111111111111	51,5151515151515	66,6666666666667	22,2222222222222	9,09090909090909	22,2222222222222
140,7	3711000,004	296880	27,2727272727273	66,6666666666667	48,4848484848485	79,1666666666667	0	9,09090909090909	27,7777777777778
140,8	3711000,005	296880	30,3030303030303	33,3333333333333	21,2121212121212	29,1666666666667	11,1111111111111	72,7272727272727	11,1111111111111
140,9	3711000,005	296880	42,4242424242424	50	21,2121212121212	16,6666666666667	44,4444444444444	18,1818181818182	50
141	3711000,005	296880	39,3939393939394	44,4444444444444	78,7878787878788	79,1666666666667	0	9,09090909090909	44,4444444444444
141,1	3711000,005	296880	18,1818181818182	94,4444444444444	6,06060606060606	0	0	0	0
141,2	3711000,005	296880	57,5757575757576	83,3333333333333	12,1212121212121	66,6666666666667	22,2222222222222	0	22,2222222222222
141,3	3711000,005	296880	9,09090909090909	94,4444444444444	0	87,5	88,8888888888889	100	50
141,4	3711000,005	296880	21,2121212121212	61,1111111111111	87,8787878787879	41,6666666666667	0	0	27,7777777777778
141,5	3711000,005	296880	18,1818181818182	55,5555555555556	18,1818181818182	62,5	0	0	0
141,6	3711000,005	296880	3,03030303030303	66,6666666666667	24,2424242424242	58,3333333333333	22,2222222222222	9,09090909090909	27,7777777777778
141,7	3844000,001	307520	39,3939393939394	27,7777777777778	57,5757575757576	62,5	0	81,8181818181818	50
141,8	3844000,001	307520	60,6060606060606	27,7777777777778	39,3939393939394	45,8333333333333	0	54,5454545454545	16,6666666666667
141,9	3844000,001	307520	63,6363636363636	33,3333333333333	33,3333333333333	58,3333333333333	11,1111111111111	45,4545454545455	38,8888888888889
142	3844000,001	307520	63,6363636363636	27,7777777777778	33,3333333333333	29,1666666666667	22,2222222222222	9,09090909090909	27,7777777777778
142,1	3844000,001	307520	42,4242424242424	44,4444444444444	36,3636363636364	62,5	11,1111111111111	9,09090909090909	27,7777777777778
142,2	3844000,001	307520	45,4545454545455	38,8888888888889	60,6060606060606	66,6666666666667	33,3333333333333	0	16,6666666666667
142,3	3844000,001	307520	54,5454545454545	33,3333333333333	51,5151515151515	66,6666666666667	22,2222222222222	36,3636363636364	44,4444444444444
142,4	3844000,002	307520	75,7575757575758	61,1111111111111	69,6969696969697	91,6666666666667	33,3333333333333	72,7272727272727	44,4444444444444
142,5	3844000,002	307520	36,3636363636364	27,7777777777778	42,4242424242424	50	11,1111111111111	9,09090909090909	22,2222222222222
142,6	3844000,002	307520	63,3333333333333	22,2222222222222	27,2727272727273	50	22,2222222222222	27,2727272727273	33,3333333333333
142,7	3844000,002	307520	30,3030303030303	44,4444444444444	60,6060606060606	41,6666666666667	11,1111111111111	27,2727272727273	27,7777777777778
142,8	3844000,002	307520	33,3333333333333	44,4444444444444	33,3333333333333	58,3333333333333	22,2222222222222	36,3636363636364	11,1111111111111
142,9	3844000,002	307520	63,6363636363636	33,3333333333333	48,4848484848485	58,3333333333333	0	0	27,7777777777778
143	3844000,002	307520	39,3939393939394	38,8888888888889	15,1515151515152	37,5	22,2222222222222	9,09090909090909	11,1111111111111
143,1	3844000,002	307520	57,5757575757576	33,3333333333333	48,4848484848485	50	0	9,09090909090909	44,4444444444444
143,2	3844000,002	307520	60,6060606060606	33,3333333333333	42,4242424242424	70,8333333333333	0	45,4545454545455	16,6666666666667
143,3	3844000,002	307520	51,5151515151515	33,3333333333333	39,3939393939394	45,8333333333333	0	27,2727272727273	22,2222222222222
143,4	3844000,002	307520	60,6060606060606	72,2222222222222	48,4848484848485	70,8333333333333	88,8888888888889	90,9090909090909	55,5555555555556
143,5	3844000,002	307520	57,5757575757576	50	30,3030303030303	45,8333333333333	33,3333333333333	72,7272727272727	44,4444444444444
143,6	3844000,002	307520	48,4848484848485	44,4444444444444	63,6363636363636	87,5	33,3333333333333	27,2727272727273	27,7777777777778
143,7	3844000,002	307520	66,6666666666667	16,6666666666667	15,1515151515152	41,6666666666667	33,3333333333333	72,7272727272727	22,2222222222222
143,8	3844000,002	307520	51,5151515151515	27,7777777777778	39,3939393939394	41,6666666666667	0	63,6363636363636	50
143,9	3844000,002	307520	42,4242424242424	55,5555555555556	30,3030303030303	58,3333333333333	11,1111111111111	0	0
144	3844000,005	307520	63,6363636363636	22,2222222222222	15,1515151515152	20,8333333333333	0	30	33,3333333333333
144,1	3844000,005	307520	66,6666666666667	22,2222222222222	39,3939393939394	50	22,2222222222222	54,5454545454545	38,8888888888889
144,2	3844000,005	307520	66,6666666666667	50	42,4242424242424	50	11,1111111111111	36,3636363636364	33,3333333333333
144,3	3844000,005	307520	45,4545454545455	33,3333333333333	33,3333333333333	37,5	22,2222222222222	45,4545454545455	22,2222222222222
144,4	3844000,005	307520	42,4242424242424	27,7777777777778	36,3636363636364	45,8333333333333	0	0	16,6666666666667
144,5	3844000,005	307520	36,3636363636364	66,6666666666667	48,4848484848485	41,6666666666667	0	0	0
144,6	3844000,006	307520	51,5151515151515	50	57,5757575757576	75	33,3333333333333	63,6363636363636	44,4444444444444
144,7	3844000,006	307520	30,3030303030303	33,3333333333333	27,2727272727273	50	11,1111111111111	0	5,55555555555556
144,8	3844000,006	307520	30,3030303030303	61,1111111111111	36,3636363636364	54,1666666666667	0	0	11,1111111111111
144,9	3844000,006	307520	51,5151515151515	38,8888888888889	42,4242424242424	75	22,2222222222222	72,7272727272727	38,8888888888889
145	3844000,006	307520	42,4242424242424	55,5555555555556	51,5151515151515	66,6666666666667	22,2222222222222	45,4545454545455	50
145,1	3844000,006	307520	39,3939393939394	33,3333333333333	33,3333333333333	58,3333333333333	0	27,2727272727273	50
145,2	3844000,006	307520	66,6666666666667	11,1111111111111	36,3636363636364	66,6666666666667	11,1111111111111	0	16,6666666666667
145,3	3844000,007	307520	54,5454545454545	44,4444444444444	60,6060606060606	58,3333333333333	33,3333333333333	54,5454545454545	50
145,4	3844000,007	307520	54,5454545454545	11,1111111111111	33,3333333333333	54,1666666666667	0	45,4545454545455	27,7777777777778
145,5	3844000,007	307520	54,5454545454545	33,3333333333333	39,3939393939394	54,1666666666667	22,2222222222222	54,5454545454545	50
145,6	3844000,007	307520	63,6363636363636	33,3333333333333	57,5757575757576	54,1666666666667	0	27,2727272727273	38,8888888888889
145,7	3844000,007	307520	42,4242424242424	33,3333333333333	24,2424242424242	58,3333333333333	11,1111111111111	54,5454545454545	22,2222222222222
145,8	3844000,008	307520	57,5757575757576	44,4444444444444	24,2424242424242	58,3333333333333	11,1111111111111	0	16,6666666666667
145,9	3844000,008	307520	24,2424242424242	38,8888888888889	30,3030303030303	54,1666666666667	11,1111111111111	27,2727272727273	22,2222222222222
146	3844000,008	307520	36,3636363636364	22,2222222222222	18,1818181818182	16,6666666666667	22,2222222222222	27,2727272727273	50
146,1	3844000,008	307520	42,4242424242424	38,8888888888889	39,3939393939394	45,8333333333333	12,5	9,09090909090909	11,1111111111111
146,2	3844000,008	307520	36,3636363636364	50	30,3030303030303	62,5	22,2222222222222	9,09090909090909	38,8888888888889
146,3	3844000,008	307520	39,3939393939394	38,8888888888889	48,4848484848485	33,3333333333333	0	0	16,6666666666667
146,4	3844000,01	307520	54,5454545454545	33,3333333333333	54,5454545454545	62,5	0	63,6363636363636	22,2222222222222
146,5	3844000,01	307520	24,2424242424242	33,3333333333333	57,5757575757576	45,8333333333333	11,1111111111111	0	16,6666666666667
146,6	3844000,01	307520	63,6363636363636	27,7777777777778	30,3030303030303	50	44,4444444444444	72,7272727272727	16,6666666666667
146,7	3844000,01	307520	54,5454545454545	50	39,3939393939394	66,6666666666667	55,5555555555556	45,4545454545455	61,1111111111111
146,8	3844000,01	307520	33,3333333333333	55,5555555555556	36,3636363636364	50	0	0	27,7777777777778
146,9	3844000,01	307520	36,3636363636364	55,5555555555556	39,3939393939394	66,6666666666667	22,2222222222222	0	27,7777777777778
147	3844000,011	307520	51,5151515151515	55,5555555555556	48,4848484848485	54,1666666666667	22,2222222222222	0	16,6666666666667
147,1	3844000,011	307520	45,4545454545455	38,8888888888889	39,3939393939394	50	0	0	22,2222222222222
147,2	3844000,011	307520	63,6363636363636	66,6666666666667	39,3939393939394	50	11,1111111111111	0	27,7777777777778
147,3	3844000,011	307520	57,5757575757576	33,3333333333333	45,4545454545455	45,8333333333333	0	63,6363636363636	27,7777777777778
147,4	3844000,011	307520	57,5757575757576	38,8888888888889	18,1818181818182	50	0	0	55,5555555555556
147,5	3844000,011	307520	60,6060606060606	27,7777777777778	30,3030303030303	66,6666666666667	11,1111111111111	27,2727272727273	44,4444444444444
147,6	3844000,012	307520	63,6363636363636	27,7777777777778	30,3030303030303	33,3333333333333	11,1111111111111	72,7272727272727	44,4444444444444
147,8	3844000,012	307520	33,3333333333333	5,55555555555556	33,3333333333333	41,6666666666667	11,1111111111111	9,09090909090909	0
147,9	3844000,012	307520	36,3636363636364	73,3333333333333	66,6666666666667	79,1666666666667	0	45,4545454545455	11,1111111111111
148	3844000,012	307520	33,3333333333333	55,5555555555556	75,7575757575758	54,1666666666667	11,1111111111111	0	0
148,1	3844000,012	307520	18,1818181818182	38,8888888888889	54,5454545454545	75	0	18,1818181818182	5,55555555555556
148,2	3844000,012	307520	66,6666666666667	27,7777777777778	24,2424242424242	45,8333333333333	33,3333333333333	9,09090909090909	44,4444444444444
148,3	176000,002	14080	45,4545454545455	50	33,3333333333333	29,1666666666667	22,2222222222222	9,09090909090909	0
148,4	176000,002	14080	36,3636363636364	27,7777777777778	42,4242424242424	50	0	0	11,1111111111111
148,5	176000,002	14080	60,6060606060606	38,8888888888889	54,5454545454545	62,5	0	81,8181818181818	33,3333333333333
148,6	176000,002	14080	42,4242424242424	33,3333333333333	36,3636363636364	45,8333333333333	0	18,1818181818182	5,55555555555556
148,7	176000,002	14080	27,2727272727273	16,6666666666667	48,4848484848485	41,6666666666667	0	0	22,2222222222222
148,8	176000,003	14080	63,6363636363636	53,3333333333333	54,5454545454545	58,3333333333333	11,1111111111111	9,09090909090909	11,1111111111111
148,9	176000,003	14080	69,6969696969697	44,4444444444444	48,4848484848485	37,5	0	9,09090909090909	38,8888888888889
149	176000,003	14080	57,5757575757576	27,7777777777778	45,4545454545455	50	0	0	38,8888888888889
149,1	176000,003	14080	66,6666666666667	55,5555555555556	51,5151515151515	100	0	9,09090909090909	38,8888888888889
149,2	176000,003	14080	45,4545454545455	66,6666666666667	69,6969696969697	79,1666666666667	44,4444444444444	18,1818181818182	22,2222222222222
149,3	176000,003	14080	36,3636363636364	16,6666666666667	3,03030303030303	91,6666666666667	0	0	16,6666666666667
149,4	176000,003	14080	45,4545454545455	33,3333333333333	36,3636363636364	66,6666666666667	11,1111111111111	0	61,1111111111111
149,5	176000,004	14080	36,3636363636364	27,7777777777778	36,3636363636364	66,6666666666667	11,1111111111111	0	27,7777777777778
149,6	176000,004	14080	27,2727272727273	22,2222222222222	21,2121212121212	83,3333333333333	0	0	16,6666666666667
149,7	176000,004	14080	57,5757575757576	44,4444444444444	63,6363636363636	75	0	63,6363636363636	38,8888888888889
149,8	176000,004	14080	60,6060606060606	55,5555555555556	45,4545454545455	70,8333333333333	66,6666666666667	63,6363636363636	38,8888888888889
149,9	176000,004	14080	60,6060606060606	33,3333333333333	57,5757575757576	50	0	0	16,6666666666667
150	176000,004	14080	72,7272727272727	33,3333333333333	54,5454545454545	87,5	11,1111111111111	100	50
150,1	176000,004	14080	30,3030303030303	44,4444444444444	69,6969696969697	66,6666666666667	0	9,09090909090909	22,2222222222222
150,2	176000,004	14080	33,3333333333333	33,3333333333333	57,5757575757576	45,8333333333333	0	9,09090909090909	27,7777777777778
150,3	176000,004	14080	36,3636363636364	22,2222222222222	21,2121212121212	54,1666666666667	0	18,1818181818182	22,2222222222222
150,4	176000,004	14080	81,8181818181818	22,2222222222222	39,3939393939394	41,6666666666667	22,2222222222222	36,3636363636364	50
150,5	176000,004	14080	66,6666666666667	38,8888888888889	27,2727272727273	58,3333333333333	55,5555555555556	100	55,5555555555556
150,6	176000,004	14080	57,5757575757576	44,4444444444444	51,5151515151515	33,3333333333333	0	45,4545454545455	61,1111111111111
150,7	176000,004	14080	51,5151515151515	50	48,4848484848485	58,3333333333333	22,2222222222222	27,2727272727273	16,6666666666667
150,8	176000,004	14080	42,4242424242424	38,8888888888889	30,3030303030303	66,6666666666667	0	0	0
150,9	176000,004	14080	45,4545454545455	44,4444444444444	60,6060606060606	70,8333333333333	66,6666666666667	90,9090909090909	55,5555555555556
151	176000,004	14080	72,7272727272727	27,7777777777778	48,4848484848485	66,6666666666667	0	45,4545454545455	27,7777777777778
151,1	457000,001	36560	33,3333333333333	0	24,2424242424242	25	11,1111111111111	0	22,2222222222222
151,2	457000,001	36560	21,2121212121212	100	46,6666666666667	87,5	33,3333333333333	0	0
151,3	457000,001	36560	45,4545454545455	38,8888888888889	45,4545454545455	54,1666666666667	22,2222222222222	27,2727272727273	11,1111111111111
151,4	457000,001	36560	57,5757575757576	44,4444444444444	21,2121212121212	41,6666666666667	0	9,09090909090909	11,1111111111111
151,5	457000,001	36560	60,6060606060606	44,4444444444444	66,6666666666667	75	62,5	9,09090909090909	11,1111111111111
151,6	457000,001	36560	39,3939393939394	88,8888888888889	36,3636363636364	70,8333333333333	55,5555555555556	72,7272727272727	27,7777777777778
151,7	457000,001	36560	66,6666666666667	50	18,1818181818182	70,8333333333333	0	9,09090909090909	0
151,8	457000,002	36560	33,3333333333333	11,1111111111111	36,3636363636364	41,6666666666667	0	27,2727272727273	16,6666666666667
151,9	457000,002	36560	51,5151515151515	33,3333333333333	60,6060606060606	70,8333333333333	0	18,1818181818182	33,3333333333333
152	457000,002	36560	48,4848484848485	27,7777777777778	30,3030303030303	45,8333333333333	22,2222222222222	54,5454545454545	38,8888888888889
152,1	457000,002	36560	33,3333333333333	33,3333333333333	12,1212121212121	79,1666666666667	22,2222222222222	0	16,6666666666667
152,2	457000,002	36560	75,7575757575758	66,6666666666667	54,5454545454545	66,6666666666667	88,8888888888889	63,6363636363636	50
152,3	457000,002	36560	73,3333333333333	27,7777777777778	60,6060606060606	91,6666666666667	0	0	5,55555555555556
152,4	457000,002	36560	42,4242424242424	44,4444444444444	36,3636363636364	62,5	0	0	5,55555555555556
152,5	457000,002	36560	69,6969696969697	27,7777777777778	66,6666666666667	79,1666666666667	44,4444444444444	36,3636363636364	38,8888888888889
152,6	457000,002	36560	66,6666666666667	77,7777777777778	51,5151515151515	70,8333333333333	100	45,4545454545455	55,5555555555556
152,7	457000,002	36560	93,9393939393939	72,2222222222222	75,7575757575758	66,6666666666667	66,6666666666667	0	33,3333333333333
152,8	774000,001	61920	54,5454545454545	38,8888888888889	60,6060606060606	62,5	11,1111111111111	0	16,6666666666667
152,9	774000,001	61920	36,3636363636364	38,8888888888889	54,5454545454545	54,1666666666667	11,1111111111111	20	22,2222222222222
153	774000,001	61920	48,4848484848485	27,7777777777778	54,5454545454545	58,3333333333333	11,1111111111111	9,09090909090909	16,6666666666667
153,1	774000,001	61920	23,3333333333333	33,3333333333333	48,4848484848485	50	0	9,09090909090909	0
153,2	774000,001	61920	39,3939393939394	44,4444444444444	63,6363636363636	66,6666666666667	33,3333333333333	0	16,6666666666667
153,3	774000,001	61920	42,4242424242424	22,2222222222222	81,8181818181818	79,1666666666667	11,1111111111111	0	0
153,4	774000,001	61920	45,4545454545455	55,5555555555556	60,6060606060606	33,3333333333333	22,2222222222222	72,7272727272727	5,55555555555556
153,5	774000,001	61920	36,3636363636364	55,5555555555556	57,5757575757576	70,8333333333333	0	36,3636363636364	0
153,6	774000,001	61920	33,3333333333333	44,4444444444444	66,6666666666667	66,6666666666667	37,5	9,09090909090909	0
153,7	774000,001	61920	30,3030303030303	60	66,6666666666667	62,5	0	0	0
153,8	774000,001	61920	54,5454545454545	27,7777777777778	72,7272727272727	62,5	22,2222222222222	27,2727272727273	16,6666666666667
153,9	774000,001	61920	33,3333333333333	27,7777777777778	33,3333333333333	0	100	100	0
154	774000,001	61920	63,6363636363636	55,5555555555556	69,6969696969697	54,1666666666667	55,5555555555556	100	22,2222222222222
154,1	774000,001	61920	39,3939393939394	100	90,9090909090909	79,1666666666667	100	36,3636363636364	38,8888888888889
154,2	774000,001	61920	42,4242424242424	33,3333333333333	63,6363636363636	54,1666666666667	0	0	44,4444444444444
154,3	774000,001	61920	36,3636363636364	27,7777777777778	30,3030303030303	16,6666666666667	0	0	22,2222222222222
154,4	774000,001	61920	33,3333333333333	5,55555555555556	12,1212121212121	12,5	0	72,7272727272727	0
154,5	774000,001	61920	21,2121212121212	27,7777777777778	27,2727272727273	12,5	22,2222222222222	11,1111111111111	22,2222222222222
154,6	774000,002	61920	45,4545454545455	33,3333333333333	51,5151515151515	62,5	0	9,09090909090909	16,6666666666667
154,7	774000,002	61920	48,4848484848485	33,3333333333333	51,5151515151515	75	0	27,2727272727273	88,8888888888889
154,8	774000,002	61920	45,4545454545455	61,1111111111111	81,8181818181818	70,8333333333333	0	63,6363636363636	33,3333333333333
154,9	774000,002	61920	48,4848484848485	50	84,8484848484848	75	77,7777777777778	72,7272727272727	55,5555555555556
155	774000,004	61920	39,3939393939394	50	72,7272727272727	62,5	0	0	27,7777777777778
155,1	774000,004	61920	15,1515151515152	44,4444444444444	57,5757575757576	62,5	0	0	5,55555555555556
155,2	774000,004	61920	36,3636363636364	33,3333333333333	24,2424242424242	25	0	9,09090909090909	27,7777777777778
155,3	774000,004	61920	48,4848484848485	11,1111111111111	42,4242424242424	20,8333333333333	11,1111111111111	27,2727272727273	16,6666666666667
155,4	774000,004	61920	36,3636363636364	33,3333333333333	48,4848484848485	33,3333333333333	0	72,7272727272727	27,7777777777778
155,5	774000,004	61920	45,4545454545455	72,2222222222222	48,4848484848485	41,6666666666667	44,4444444444444	63,6363636363636	33,3333333333333
155,6	774000,004	61920	57,5757575757576	27,7777777777778	51,5151515151515	25	0	0	44,4444444444444
155,7	774000,004	61920	39,3939393939394	33,3333333333333	48,4848484848485	54,1666666666667	11,1111111111111	63,6363636363636	38,8888888888889
155,8	774000,004	61920	33,3333333333333	44,4444444444444	12,1212121212121	33,3333333333333	0	72,7272727272727	33,3333333333333
155,9	774000,004	61920	30,3030303030303	55,5555555555556	33,3333333333333	25	22,2222222222222	72,7272727272727	22,2222222222222
156	774000,004	61920	42,4242424242424	33,3333333333333	48,4848484848485	33,3333333333333	11,1111111111111	9,09090909090909	5,55555555555556
156,1	774000,004	61920	45,4545454545455	5,55555555555556	33,3333333333333	54,1666666666667	11,1111111111111	18,1818181818182	33,3333333333333
156,2	774000,005	61920	63,6363636363636	55,5555555555556	9,09090909090909	33,3333333333333	11,1111111111111	63,6363636363636	33,3333333333333
156,3	774000,005	61920	21,2121212121212	44,4444444444444	36,3636363636364	62,5	22,2222222222222	18,1818181818182	50
156,4	774000,005	61920	39,3939393939394	38,8888888888889	33,3333333333333	58,3333333333333	0	0	16,6666666666667
156,5	774000,005	61920	39,3939393939394	16,6666666666667	30,3030303030303	16,6666666666667	0	36,3636363636364	22,2222222222222
156,6	774000,005	61920	27,2727272727273	66,6666666666667	42,4242424242424	66,6666666666667	44,4444444444444	0	22,2222222222222
156,7	774000,005	61920	51,5151515151515	33,3333333333333	48,4848484848485	45,8333333333333	11,1111111111111	9,09090909090909	77,7777777777778
156,8	774000,006	61920	63,6363636363636	55,5555555555556	63,6363636363636	70,8333333333333	0	0	66,6666666666667
156,9	774000,006	61920	81,8181818181818	33,3333333333333	51,5151515151515	87,5	0	81,8181818181818	22,2222222222222
157	774000,006	61920	42,4242424242424	33,3333333333333	9,09090909090909	37,5	0	27,2727272727273	16,6666666666667
157,1	774000,006	61920	63,3333333333333	38,8888888888889	57,5757575757576	38,0952380952381	11,1111111111111	100	55,5555555555556
157,2	774000,006	61920	45,4545454545455	44,4444444444444	45,4545454545455	79,1666666666667	22,2222222222222	54,5454545454545	27,7777777777778
157,3	774000,006	61920	36,3636363636364	38,8888888888889	51,5151515151515	45,8333333333333	0	0	16,6666666666667
157,4	774000,006	61920	33,3333333333333	38,8888888888889	57,5757575757576	70,8333333333333	11,1111111111111	54,5454545454545	44,4444444444444
157,5	774000,006	61920	42,4242424242424	38,8888888888889	30,3030303030303	62,5	22,2222222222222	0	0
157,6	774000,006	61920	48,4848484848485	16,6666666666667	33,3333333333333	45,8333333333333	0	0	5,55555555555556
157,7	774000,006	61920	42,4242424242424	66,6666666666667	75,7575757575758	41,6666666666667	0	60	5,55555555555556
157,8	774000,006	61920	51,5151515151515	44,4444444444444	63,6363636363636	79,1666666666667	33,3333333333333	63,6363636363636	33,3333333333333
157,9	774000,006	61920	21,2121212121212	16,6666666666667	12,1212121212121	41,6666666666667	0	0	0
158	774000,006	61920	54,5454545454545	44,4444444444444	30,3030303030303	50	11,1111111111111	18,1818181818182	33,3333333333333
158,1	774000,006	61920	51,5151515151515	55,5555555555556	54,5454545454545	70,8333333333333	22,2222222222222	45,4545454545455	50
158,2	774000,006	61920	75,7575757575758	61,1111111111111	51,5151515151515	87,5	44,4444444444444	36,3636363636364	22,2222222222222
158,3	774000,006	61920	57,5757575757576	55,5555555555556	36,3636363636364	70,8333333333333	77,7777777777778	54,5454545454545	27,7777777777778
158,4	774000,006	61920	42,4242424242424	22,2222222222222	30,3030303030303	58,3333333333333	0	0	66,6666666666667
158,5	774000,006	61920	54,5454545454545	11,1111111111111	33,3333333333333	20,8333333333333	0	9,09090909090909	33,3333333333333
158,6	774000,006	61920	48,4848484848485	66,6666666666667	48,4848484848485	45,8333333333333	22,2222222222222	81,8181818181818	33,3333333333333
158,7	774000,006	61920	51,5151515151515	27,7777777777778	30,3030303030303	54,1666666666667	0	18,1818181818182	33,3333333333333
158,8	774000,006	61920	36,3636363636364	38,8888888888889	36,3636363636364	45,8333333333333	22,2222222222222	0	22,2222222222222
158,9	774000,006	61920	45,4545454545455	33,3333333333333	48,4848484848485	54,1666666666667	0	27,2727272727273	44,4444444444444
159	774000,006	61920	50	61,1111111111111	57,5757575757576	54,1666666666667	37,5	36,3636363636364	38,8888888888889
159,1	774000,006	61920	42,4242424242424	61,1111111111111	30,3030303030303	50	22,2222222222222	0	16,6666666666667
159,2	2171000,001	173680	48,4848484848485	44,4444444444444	54,5454545454545	25	0	72,7272727272727	0
159,3	2171000,001	173680	18,1818181818182	50	63,6363636363636	75	0	18,1818181818182	27,7777777777778
159,4	2171000,001	173680	51,5151515151515	16,6666666666667	54,5454545454545	45,8333333333333	11,1111111111111	81,8181818181818	27,7777777777778
159,5	2171000,001	173680	27,2727272727273	44,4444444444444	39,3939393939394	54,1666666666667	11,1111111111111	0	27,7777777777778
159,6	2171000,001	173680	36,3636363636364	16,6666666666667	30,3030303030303	33,3333333333333	0	0	11,1111111111111
159,7	2171000,001	173680	48,4848484848485	50	60,6060606060606	50	0	63,6363636363636	5,55555555555556
159,8	2171000,001	173680	63,6363636363636	38,8888888888889	90,9090909090909	70,8333333333333	22,2222222222222	0	0
159,9	2171000,001	173680	33,3333333333333	38,8888888888889	66,6666666666667	58,3333333333333	0	0	27,7777777777778
160	2171000,001	173680	36,3636363636364	38,8888888888889	45,4545454545455	58,3333333333333	0	27,2727272727273	16,6666666666667
160,1	2171000,001	173680	48,4848484848485	33,3333333333333	48,4848484848485	62,5	0	27,2727272727273	33,3333333333333
160,2	2171000,001	173680	21,2121212121212	33,3333333333333	66,6666666666667	54,1666666666667	0	9,09090909090909	22,2222222222222
160,3	2171000,001	173680	51,5151515151515	61,1111111111111	69,6969696969697	75	11,1111111111111	45,4545454545455	50
160,4	2171000,001	173680	45,4545454545455	5,55555555555556	63,6363636363636	62,5	0	9,09090909090909	5,55555555555556
160,5	2171000,001	173680	30,3030303030303	33,3333333333333	75,7575757575758	66,6666666666667	0	90,9090909090909	11,1111111111111
160,6	2171000,002	173680	51,5151515151515	33,3333333333333	42,4242424242424	50	22,2222222222222	90,9090909090909	50
160,7	2171000,002	173680	24,2424242424242	22,2222222222222	6,06060606060606	20,8333333333333	33,3333333333333	27,2727272727273	0
160,8	2171000,002	173680	27,2727272727273	38,8888888888889	36,3636363636364	33,3333333333333	0	36,3636363636364	22,2222222222222
160,9	2171000,002	173680	30,3030303030303	27,7777777777778	27,2727272727273	33,3333333333333	11,1111111111111	9,09090909090909	16,6666666666667
161	2171000,002	173680	57,5757575757576	27,7777777777778	30,3030303030303	37,5	0	0	11,1111111111111
161,1	2171000,002	173680	42,4242424242424	27,7777777777778	33,3333333333333	33,3333333333333	0	0	0
161,2	2171000,002	173680	27,2727272727273	61,1111111111111	36,3636363636364	58,3333333333333	11,1111111111111	0	5,55555555555556
161,3	3799000,003	303920	33,3333333333333	66,6666666666667	30,3030303030303	54,1666666666667	22,2222222222222	9,09090909090909	38,8888888888889
161,4	3799000,003	303920	54,5454545454545	50	51,5151515151515	62,5	55,5555555555556	45,4545454545455	50
161,5	3799000,003	303920	36,3636363636364	55,5555555555556	66,6666666666667	79,1666666666667	55,5555555555556	9,09090909090909	27,7777777777778
161,6	3799000,003	303920	51,5151515151515	38,8888888888889	51,5151515151515	37,5	0	27,2727272727273	22,2222222222222
161,7	3799000,003	303920	30,3030303030303	66,6666666666667	54,5454545454545	62,5	0	9,09090909090909	22,2222222222222
161,8	3799000,003	303920	33,3333333333333	16,6666666666667	63,6363636363636	58,3333333333333	11,1111111111111	0	0
161,9	3799000,003	303920	54,5454545454545	55,5555555555556	15,1515151515152	62,5	11,1111111111111	9,09090909090909	27,7777777777778
162	3799000,003	303920	33,3333333333333	27,7777777777778	78,7878787878788	91,6666666666667	0	9,09090909090909	44,4444444444444
162,1	3799000,003	303920	48,4848484848485	61,1111111111111	81,8181818181818	58,3333333333333	33,3333333333333	27,2727272727273	22,2222222222222
162,2	3799000,003	303920	39,3939393939394	50	84,8484848484848	66,6666666666667	33,3333333333333	9,09090909090909	0
162,3	3799000,003	303920	36,3636363636364	33,3333333333333	63,6363636363636	50	0	0	0
162,4	3799000,003	303920	45,4545454545455	38,8888888888889	75,7575757575758	79,1666666666667	22,2222222222222	0	5,55555555555556
162,5	3799000,003	303920	48,4848484848485	16,6666666666667	0	12,5	0	27,2727272727273	38,8888888888889
162,6	3799000,003	303920	42,4242424242424	50	30,3030303030303	37,5	0	0	5,55555555555556
162,7	3799000,003	303920	36,3636363636364	16,6666666666667	45,4545454545455	45,8333333333333	0	0	16,6666666666667
162,8	3799000,003	303920	48,4848484848485	38,8888888888889	57,5757575757576	58,3333333333333	0	27,2727272727273	16,6666666666667
162,9	3799000,003	303920	21,2121212121212	61,1111111111111	48,4848484848485	70,8333333333333	0	0	11,1111111111111
163	3799000,003	303920	26,6666666666667	61,1111111111111	90,9090909090909	83,3333333333333	11,1111111111111	18,1818181818182	22,2222222222222
163,1	3799000,003	303920	15,1515151515152	61,1111111111111	87,8787878787879	41,6666666666667	0	0	0
163,2	3799000,003	303920	27,2727272727273	50	42,4242424242424	45,8333333333333	0	18,1818181818182	44,4444444444444
163,3	3799000,004	303920	42,4242424242424	50	42,4242424242424	66,6666666666667	22,2222222222222	81,8181818181818	38,8888888888889
163,4	3799000,004	303920	60,6060606060606	38,8888888888889	33,3333333333333	45,8333333333333	11,1111111111111	72,7272727272727	44,4444444444444
163,5	3799000,004	303920	54,5454545454545	33,3333333333333	48,4848484848485	50	0	80	44,4444444444444
163,6	3799000,004	303920	42,4242424242424	22,2222222222222	39,3939393939394	41,6666666666667	22,2222222222222	36,3636363636364	33,3333333333333
163,7	3799000,004	303920	27,2727272727273	50	42,4242424242424	54,1666666666667	0	0	27,7777777777778
163,8	3799000,004	303920	36,6666666666667	61,1111111111111	66,6666666666667	61,9047619047619	11,1111111111111	0	16,6666666666667
163,9	3799000,004	303920	72,7272727272727	55,5555555555556	45,4545454545455	54,1666666666667	44,4444444444444	36,3636363636364	55,5555555555556
164	3799000,004	303920	39,3939393939394	55,5555555555556	69,6969696969697	50	11,1111111111111	0	33,3333333333333
164,1	3799000,004	303920	57,5757575757576	50	60,6060606060606	75	11,1111111111111	36,3636363636364	27,7777777777778
164,2	3799000,004	303920	30,3030303030303	33,3333333333333	63,6363636363636	66,6666666666667	0	40	0
164,3	3799000,004	303920	42,4242424242424	55,5555555555556	72,7272727272727	58,3333333333333	33,3333333333333	27,2727272727273	33,3333333333333
164,4	3799000,004	303920	36,3636363636364	38,8888888888889	42,4242424242424	66,6666666666667	11,1111111111111	9,09090909090909	11,1111111111111
164,5	3799000,004	303920	48,4848484848485	55,5555555555556	66,6666666666667	58,3333333333333	44,4444444444444	90,9090909090909	55,5555555555556
164,6	3799000,004	303920	54,5454545454545	27,7777777777778	21,2121212121212	70,8333333333333	0	18,1818181818182	22,2222222222222
164,7	3799000,004	303920	54,5454545454545	5,55555555555556	45,4545454545455	75	0	45,4545454545455	5,55555555555556
164,8	3799000,004	303920	39,3939393939394	27,7777777777778	45,4545454545455	12,5	0	0	11,1111111111111
164,9	3799000,004	303920	36,3636363636364	22,2222222222222	78,7878787878788	54,1666666666667	33,3333333333333	90,9090909090909	38,8888888888889
165	3799000,004	303920	21,2121212121212	61,1111111111111	21,2121212121212	66,6666666666667	33,3333333333333	9,09090909090909	16,6666666666667
165,1	3799000,005	303920	27,2727272727273	88,8888888888889	6,06060606060606	79,1666666666667	0	0	0
165,2	3799000,005	303920	24,2424242424242	72,2222222222222	33,3333333333333	95,8333333333333	55,5555555555556	9,09090909090909	50
165,3	3799000,005	303920	42,4242424242424	33,3333333333333	30,3030303030303	62,5	11,1111111111111	0	27,7777777777778
165,4	3799000,005	303920	54,5454545454545	11,1111111111111	39,3939393939394	41,6666666666667	0	36,3636363636364	11,1111111111111
165,5	3799000,005	303920	60,6060606060606	44,4444444444444	66,6666666666667	100	77,7777777777778	45,4545454545455	100
165,6	3799000,005	303920	27,2727272727273	38,8888888888889	12,1212121212121	54,1666666666667	11,1111111111111	0	5,55555555555556
165,7	3799000,005	303920	36,3636363636364	22,2222222222222	36,3636363636364	41,6666666666667	0	0	0
165,8	3799000,005	303920	87,8787878787879	27,7777777777778	54,5454545454545	83,3333333333333	0	45,4545454545455	27,7777777777778
165,9	3799000,005	303920	30,3030303030303	44,4444444444444	51,5151515151515	41,6666666666667	0	9,09090909090909	11,1111111111111
166	3799000,005	303920	36,3636363636364	38,8888888888889	9,09090909090909	8,33333333333333	0	36,3636363636364	33,3333333333333
166,1	134000,001	10720	48,4848484848485	27,7777777777778	36,3636363636364	16,6666666666667	0	0	38,8888888888889
166,2	134000,001	10720	72,7272727272727	50	57,5757575757576	70,8333333333333	55,5555555555556	100	61,1111111111111
166,3	134000,001	10720	36,3636363636364	38,8888888888889	36,3636363636364	33,3333333333333	0	0	16,6666666666667
166,4	134000,001	10720	36,3636363636364	16,6666666666667	24,2424242424242	71,4285714285714	0	0	5,55555555555556
166,5	134000,001	10720	45,4545454545455	33,3333333333333	60,6060606060606	52,3809523809524	0	0	11,1111111111111
166,6	134000,001	10720	54,5454545454545	38,8888888888889	57,5757575757576	66,6666666666667	0	63,6363636363636	44,4444444444444
166,7	134000,001	10720	36,3636363636364	61,1111111111111	51,5151515151515	66,6666666666667	11,1111111111111	36,3636363636364	33,3333333333333
166,8	134000,001	10720	48,4848484848485	16,6666666666667	45,4545454545455	33,3333333333333	0	0	11,1111111111111
166,9	134000,001	10720	54,5454545454545	11,1111111111111	45,4545454545455	37,5	0	0	33,3333333333333
167	134000,001	10720	54,5454545454545	16,6666666666667	30,3030303030303	33,3333333333333	0	18,1818181818182	0
167,1	134000,001	10720	48,4848484848485	33,3333333333333	45,4545454545455	33,3333333333333	0	0	16,6666666666667
167,2	134000,001	10720	60,6060606060606	5,55555555555556	33,3333333333333	33,3333333333333	0	9,09090909090909	16,6666666666667
167,3	134000,002	10720	54,5454545454545	11,1111111111111	30,3030303030303	29,1666666666667	22,2222222222222	0	0
167,4	134000,002	10720	57,5757575757576	38,8888888888889	69,6969696969697	37,5	0	18,1818181818182	38,8888888888889
167,5	134000,002	10720	48,4848484848485	22,2222222222222	45,4545454545455	58,3333333333333	11,1111111111111	0	22,2222222222222
167,6	134000,002	10720	54,5454545454545	27,7777777777778	36,3636363636364	62,5	11,1111111111111	63,6363636363636	22,2222222222222
167,7	134000,002	10720	48,4848484848485	33,3333333333333	33,3333333333333	37,5	0	36,3636363636364	22,2222222222222
167,8	134000,002	10720	39,3939393939394	33,3333333333333	21,2121212121212	25	0	0	27,7777777777778
167,9	134000,002	10720	51,5151515151515	38,8888888888889	45,4545454545455	41,6666666666667	11,1111111111111	45,4545454545455	38,8888888888889
168	134000,002	10720	48,4848484848485	33,3333333333333	48,4848484848485	58,3333333333333	0	36,3636363636364	50
168,1	134000,004	10720	39,3939393939394	16,6666666666667	36,3636363636364	37,5	11,1111111111111	60	27,7777777777778
168,2	134000,004	10720	75,7575757575758	22,2222222222222	69,6969696969697	83,3333333333333	11,1111111111111	18,1818181818182	22,2222222222222
168,3	134000,004	10720	45,4545454545455	27,7777777777778	33,3333333333333	66,6666666666667	11,1111111111111	54,5454545454545	27,7777777777778
168,4	134000,004	10720	66,6666666666667	33,3333333333333	57,5757575757576	54,1666666666667	33,3333333333333	27,2727272727273	55,5555555555556
168,5	134000,004	10720	57,5757575757576	33,3333333333333	51,5151515151515	79,1666666666667	22,2222222222222	63,6363636363636	61,1111111111111
168,6	134000,004	10720	57,5757575757576	27,7777777777778	33,3333333333333	29,1666666666667	0	90,9090909090909	16,6666666666667
168,7	134000,004	10720	81,8181818181818	0	51,5151515151515	70,8333333333333	0	0	0
168,8	134000,005	10720	57,5757575757576	83,3333333333333	72,7272727272727	62,5	22,2222222222222	0	11,1111111111111
168,9	134000,005	10720	36,3636363636364	55,5555555555556	57,5757575757576	66,6666666666667	0	9,09090909090909	27,7777777777778
169	134000,005	10720	60,6060606060606	66,6666666666667	72,7272727272727	70,8333333333333	88,8888888888889	100	27,7777777777778
169,1	134000,005	10720	57,5757575757576	33,3333333333333	33,3333333333333	58,3333333333333	0	0	33,3333333333333
169,2	134000,005	10720	48,4848484848485	44,4444444444444	48,4848484848485	41,6666666666667	0	9,09090909090909	22,2222222222222
169,3	134000,005	10720	60,6060606060606	44,4444444444444	33,3333333333333	37,5	12,5	36,3636363636364	27,7777777777778
169,4	139000,001	11120	39,3939393939394	16,6666666666667	66,6666666666667	41,6666666666667	0	9,09090909090909	16,6666666666667
169,5	139000,001	11120	48,4848484848485	66,6666666666667	39,3939393939394	20,8333333333333	33,3333333333333	22,2222222222222	33,3333333333333
169,6	139000,001	11120	75,7575757575758	27,7777777777778	69,6969696969697	75	11,1111111111111	100	50
169,7	139000,001	11120	45,4545454545455	27,7777777777778	27,2727272727273	37,5	0	27,2727272727273	5,55555555555556
169,8	139000,001	11120	51,5151515151515	50	48,4848484848485	45,8333333333333	22,2222222222222	18,1818181818182	0
169,9	420000,011	33600	75,7575757575758	77,7777777777778	72,7272727272727	83,3333333333333	88,8888888888889	81,8181818181818	55,5555555555556
170	420000,011	33600	69,6969696969697	66,6666666666667	69,6969696969697	54,1666666666667	44,4444444444444	90,9090909090909	16,6666666666667
170,1	420000,011	33600	54,5454545454545	27,7777777777778	21,2121212121212	62,5	11,1111111111111	72,7272727272727	11,1111111111111
170,2	420000,011	33600	81,8181818181818	55,5555555555556	75,7575757575758	75	88,8888888888889	100	61,1111111111111
170,3	420000,011	33600	33,3333333333333	66,6666666666667	39,3939393939394	50	0	0	22,2222222222222
170,4	420000,014	33600	66,6666666666667	5,55555555555556	0	20,8333333333333	44,4444444444444	90,9090909090909	22,2222222222222
170,5	420000,014	33600	39,3939393939394	5,55555555555556	30,3030303030303	41,6666666666667	22,2222222222222	36,3636363636364	27,7777777777778
170,6	420000,014	33600	69,6969696969697	0	12,1212121212121	25	0	72,7272727272727	16,6666666666667
170,7	420000,014	33600	15,1515151515152	61,1111111111111	48,4848484848485	54,1666666666667	0	0	16,6666666666667
170,8	420000,014	33600	12,1212121212121	66,6666666666667	51,5151515151515	50	33,3333333333333	9,09090909090909	5,55555555555556
170,9	420000,014	33600	42,4242424242424	55,5555555555556	27,2727272727273	50	22,2222222222222	27,2727272727273	27,7777777777778
171	420000,017	33600	60,6060606060606	33,3333333333333	45,4545454545455	45,8333333333333	0	72,7272727272727	11,1111111111111
171,1	420000,017	33600	57,5757575757576	66,6666666666667	48,4848484848485	33,3333333333333	11,1111111111111	63,6363636363636	33,3333333333333
171,2	420000,017	33600	51,5151515151515	27,7777777777778	66,6666666666667	54,1666666666667	22,2222222222222	81,8181818181818	50
171,3	420000,017	33600	60,6060606060606	16,6666666666667	45,4545454545455	33,3333333333333	0	54,5454545454545	27,7777777777778
171,4	420000,017	33600	54,5454545454545	66,6666666666667	69,6969696969697	66,6666666666667	55,5555555555556	54,5454545454545	38,8888888888889
171,5	420000,018	33600	12,1212121212121	44,4444444444444	33,3333333333333	12,5	11,1111111111111	0	0
171,6	420000,018	33600	42,4242424242424	55,5555555555556	45,4545454545455	66,6666666666667	0	0	22,2222222222222
171,7	420000,018	33600	45,4545454545455	72,2222222222222	54,5454545454545	58,3333333333333	11,1111111111111	81,8181818181818	22,2222222222222
171,8	420000,018	33600	9,09090909090909	55,5555555555556	42,4242424242424	37,5	11,1111111111111	0	11,1111111111111
171,9	420000,018	33600	24,2424242424242	55,5555555555556	54,5454545454545	54,1666666666667	33,3333333333333	63,6363636363636	27,7777777777778
172	420000,018	33600	39,3939393939394	16,6666666666667	9,09090909090909	0	11,1111111111111	9,09090909090909	11,1111111111111
172,1	420000,018	33600	30,3030303030303	11,1111111111111	36,3636363636364	0	0	0	0
172,2	420000,018	33600	66,6666666666667	61,1111111111111	33,3333333333333	29,1666666666667	33,3333333333333	18,1818181818182	22,2222222222222
172,3	420000,018	33600	33,3333333333333	38,8888888888889	33,3333333333333	54,1666666666667	22,2222222222222	27,2727272727273	0
172,4	420000,018	33600	27,2727272727273	72,2222222222222	66,6666666666667	33,3333333333333	44,4444444444444	90,9090909090909	5,55555555555556
172,5	420000,018	33600	12,1212121212121	50	30,3030303030303	29,1666666666667	11,1111111111111	0	5,55555555555556
172,6	420000,018	33600	36,3636363636364	50	78,7878787878788	66,6666666666667	22,2222222222222	45,4545454545455	38,8888888888889
172,7	420000,018	33600	24,2424242424242	50	72,7272727272727	79,1666666666667	0	18,1818181818182	16,6666666666667
172,8	420000,018	33600	39,3939393939394	83,3333333333333	45,4545454545455	41,6666666666667	44,4444444444444	18,1818181818182	61,1111111111111
172,9	420000,02	33600	51,5151515151515	16,6666666666667	42,4242424242424	33,3333333333333	22,2222222222222	72,7272727272727	38,8888888888889
173	420000,02	33600	24,2424242424242	66,6666666666667	57,5757575757576	66,6666666666667	77,7777777777778	27,2727272727273	44,4444444444444
173,1	420000,02	33600	21,2121212121212	33,3333333333333	39,3939393939394	54,1666666666667	11,1111111111111	0	22,2222222222222
173,2	420000,02	33600	63,6363636363636	22,2222222222222	12,1212121212121	25	33,3333333333333	27,2727272727273	22,2222222222222
173,3	671000,002	53680	42,4242424242424	72,2222222222222	78,7878787878788	91,6666666666667	33,3333333333333	9,09090909090909	5,55555555555556
173,4	671000,002	53680	30,3030303030303	50	33,3333333333333	58,3333333333333	11,1111111111111	9,09090909090909	0
173,5	671000,002	53680	36,3636363636364	55,5555555555556	69,6969696969697	95,8333333333333	22,2222222222222	9,09090909090909	0
173,6	671000,002	53680	27,2727272727273	55,5555555555556	63,6363636363636	54,1666666666667	22,2222222222222	0	0
173,7	671000,002	53680	33,3333333333333	61,1111111111111	45,4545454545455	50	33,3333333333333	18,1818181818182	44,4444444444444
173,8	671000,002	53680	36,3636363636364	83,3333333333333	45,4545454545455	79,1666666666667	100	72,7272727272727	66,6666666666667
173,9	671000,002	53680	54,5454545454545	83,3333333333333	72,7272727272727	62,5	62,5	18,1818181818182	5,55555555555556
174	671000,002	53680	33,3333333333333	50	63,6363636363636	83,3333333333333	11,1111111111111	0	11,1111111111111
174,1	671000,002	53680	39,3939393939394	22,2222222222222	33,3333333333333	29,1666666666667	0	18,1818181818182	11,1111111111111
174,2	671000,002	53680	24,2424242424242	66,6666666666667	60,6060606060606	70,8333333333333	22,2222222222222	0	16,6666666666667
174,3	671000,002	53680	42,4242424242424	44,4444444444444	60,6060606060606	50	11,1111111111111	36,3636363636364	0
174,4	671000,002	53680	45,4545454545455	61,1111111111111	63,6363636363636	62,5	33,3333333333333	9,09090909090909	33,3333333333333
174,5	671000,002	53680	42,4242424242424	61,1111111111111	60,6060606060606	79,1666666666667	44,4444444444444	18,1818181818182	38,8888888888889
174,6	671000,002	53680	15,1515151515152	88,8888888888889	42,4242424242424	75	55,5555555555556	45,4545454545455	5,55555555555556
174,7	671000,002	53680	30,3030303030303	50	69,6969696969697	50	0	0	27,7777777777778
174,8	671000,003	53680	24,2424242424242	33,3333333333333	57,5757575757576	33,3333333333333	0	9,09090909090909	0
174,9	671000,003	53680	51,5151515151515	38,8888888888889	72,7272727272727	75	44,4444444444444	72,7272727272727	33,3333333333333
175	671000,003	53680	24,2424242424242	61,1111111111111	72,7272727272727	62,5	0	9,09090909090909	33,3333333333333
175,1	671000,003	53680	33,3333333333333	33,3333333333333	60,6060606060606	58,3333333333333	0	0	0
175,2	671000,003	53680	30,3030303030303	77,7777777777778	54,5454545454545	79,1666666666667	33,3333333333333	0	16,6666666666667
175,3	671000,003	53680	36,3636363636364	66,6666666666667	57,5757575757576	83,3333333333333	88,8888888888889	100	33,3333333333333
175,4	671000,003	53680	39,3939393939394	61,1111111111111	60,6060606060606	58,3333333333333	22,2222222222222	63,6363636363636	22,2222222222222
175,5	671000,003	53680	48,4848484848485	55,5555555555556	63,6363636363636	54,1666666666667	55,5555555555556	90,9090909090909	77,7777777777778
175,6	671000,003	53680	36,3636363636364	22,2222222222222	3,03030303030303	12,5	33,3333333333333	0	16,6666666666667
175,7	671000,003	53680	33,3333333333333	72,2222222222222	43,3333333333333	25	0	0	22,2222222222222
175,8	671000,004	53680	30,3030303030303	61,1111111111111	78,7878787878788	70,8333333333333	66,6666666666667	27,2727272727273	16,6666666666667
175,9	671000,004	53680	30,3030303030303	66,6666666666667	45,4545454545455	58,3333333333333	44,4444444444444	0	11,1111111111111
176	671000,004	53680	27,2727272727273	83,3333333333333	48,4848484848485	58,3333333333333	55,5555555555556	9,09090909090909	27,7777777777778
176,1	671000,004	53680	33,3333333333333	55,5555555555556	69,6969696969697	79,1666666666667	44,4444444444444	80	0
176,2	671000,004	53680	45,4545454545455	50	63,6363636363636	79,1666666666667	22,2222222222222	81,8181818181818	22,2222222222222
176,3	671000,004	53680	27,2727272727273	44,4444444444444	45,4545454545455	62,5	0	9,09090909090909	22,2222222222222
176,4	671000,004	53680	27,2727272727273	50	51,5151515151515	66,6666666666667	22,2222222222222	0	0
176,5	671000,004	53680	36,3636363636364	61,1111111111111	36,3636363636364	54,1666666666667	22,2222222222222	0	22,2222222222222
176,6	671000,004	53680	24,2424242424242	66,6666666666667	63,6363636363636	66,6666666666667	44,4444444444444	18,1818181818182	16,6666666666667
176,7	671000,004	53680	21,2121212121212	61,1111111111111	57,5757575757576	66,6666666666667	37,5	9,09090909090909	33,3333333333333
176,8	671000,004	53680	27,2727272727273	72,2222222222222	72,7272727272727	54,1666666666667	44,4444444444444	36,3636363636364	22,2222222222222
176,9	671000,004	53680	21,2121212121212	72,2222222222222	33,3333333333333	66,6666666666667	44,4444444444444	9,09090909090909	5,55555555555556
177	671000,005	53680	54,5454545454545	50	57,5757575757576	70,8333333333333	11,1111111111111	27,2727272727273	44,4444444444444
177,1	671000,005	53680	30,3030303030303	27,7777777777778	54,5454545454545	45,8333333333333	0	0	11,1111111111111
177,2	671000,005	53680	24,2424242424242	38,8888888888889	54,5454545454545	70,8333333333333	33,3333333333333	0	11,1111111111111
177,3	671000,005	53680	48,4848484848485	66,6666666666667	42,4242424242424	70,8333333333333	77,7777777777778	54,5454545454545	5,55555555555556
177,4	671000,005	53680	30,3030303030303	44,4444444444444	36,3636363636364	37,5	11,1111111111111	0	11,1111111111111
177,5	671000,005	53680	27,2727272727273	50	42,4242424242424	45,8333333333333	22,2222222222222	9,09090909090909	33,3333333333333
177,6	671000,005	53680	30,3030303030303	27,7777777777778	54,5454545454545	58,3333333333333	0	9,09090909090909	27,7777777777778
177,7	671000,005	53680	36,3636363636364	50	75,7575757575758	79,1666666666667	0	18,1818181818182	33,3333333333333
177,8	671000,005	53680	33,3333333333333	66,6666666666667	56,6666666666667	50	0	0	5,55555555555556
177,9	671000,005	53680	39,3939393939394	61,1111111111111	63,6363636363636	79,1666666666667	0	45,4545454545455	16,6666666666667
178	671000,005	53680	39,3939393939394	55,5555555555556	66,6666666666667	58,3333333333333	33,3333333333333	45,4545454545455	33,3333333333333
178,1	671000,006	53680	48,4848484848485	38,8888888888889	63,6363636363636	66,6666666666667	33,3333333333333	0	22,2222222222222
178,2	671000,006	53680	33,3333333333333	77,7777777777778	63,6363636363636	62,5	37,5	63,6363636363636	5,55555555555556
178,3	671000,006	53680	27,2727272727273	0	27,2727272727273	25	0	0	11,1111111111111
178,4	671000,006	53680	39,3939393939394	50	59,2592592592593	41,6666666666667	22,2222222222222	72,7272727272727	33,3333333333333
178,5	671000,006	53680	27,2727272727273	50	48,4848484848485	79,1666666666667	11,1111111111111	9,09090909090909	27,7777777777778
178,6	671000,006	53680	54,5454545454545	88,8888888888889	66,6666666666667	75	33,3333333333333	40	11,1111111111111
178,7	671000,006	53680	60,6060606060606	100	100	83,3333333333333	37,5	54,5454545454545	44,4444444444444
178,8	671000,006	53680	69,6969696969697	100	90,9090909090909	83,3333333333333	75	54,5454545454545	38,8888888888889
178,9	671000,006	53680	30,3030303030303	55,5555555555556	51,5151515151515	70,8333333333333	22,2222222222222	9,09090909090909	5,55555555555556
179	671000,006	53680	39,3939393939394	44,4444444444444	48,4848484848485	29,1666666666667	22,2222222222222	27,2727272727273	22,2222222222222
179,1	671000,006	53680	24,2424242424242	66,6666666666667	54,5454545454545	62,5	66,6666666666667	0	0
179,2	671000,006	53680	27,2727272727273	88,8888888888889	78,7878787878788	91,6666666666667	33,3333333333333	27,2727272727273	0
179,3	671000,006	53680	42,4242424242424	61,1111111111111	78,7878787878788	70,8333333333333	22,2222222222222	0	5,55555555555556
179,4	671000,006	53680	45,4545454545455	55,5555555555556	69,6969696969697	50	0	10	16,6666666666667
179,5	671000,006	53680	57,5757575757576	66,6666666666667	63,6363636363636	79,1666666666667	0	27,2727272727273	22,2222222222222
179,6	671000,006	53680	48,4848484848485	27,7777777777778	48,4848484848485	29,1666666666667	0	9,09090909090909	5,55555555555556
179,7	671000,006	53680	39,3939393939394	88,8888888888889	90,9090909090909	75	22,2222222222222	0	0
179,8	671000,007	53680	33,3333333333333	88,8888888888889	57,5757575757576	66,6666666666667	33,3333333333333	81,8181818181818	22,2222222222222
179,9	671000,007	53680	21,2121212121212	38,8888888888889	50	66,6666666666667	0	0	5,55555555555556
180	671000,007	53680	51,5151515151515	94,4444444444444	87,8787878787879	70,8333333333333	44,4444444444444	81,8181818181818	22,2222222222222
180,1	671000,007	53680	60,6060606060606	88,8888888888889	57,5757575757576	75	55,5555555555556	36,3636363636364	44,4444444444444
180,2	671000,007	53680	30	72,2222222222222	66,6666666666667	87,5	14,2857142857143	9,09090909090909	11,1111111111111
180,3	671000,007	53680	48,4848484848485	55,5555555555556	78,7878787878788	70,8333333333333	44,4444444444444	27,2727272727273	55,5555555555556
180,4	671000,007	53680	33,3333333333333	77,7777777777778	78,7878787878788	71,4285714285714	11,1111111111111	9,09090909090909	16,6666666666667
180,5	671000,007	53680	48,4848484848485	50	54,5454545454545	66,6666666666667	44,4444444444444	81,8181818181818	50
180,6	671000,007	53680	73,3333333333333	77,7777777777778	69,6969696969697	75	55,5555555555556	90,9090909090909	33,3333333333333
180,7	671000,007	53680	36,3636363636364	33,3333333333333	63,3333333333333	62,5	11,1111111111111	54,5454545454545	66,6666666666667
180,8	671000,007	53680	57,5757575757576	61,1111111111111	78,7878787878788	45,8333333333333	22,2222222222222	45,4545454545455	33,3333333333333
180,9	671000,007	53680	39,3939393939394	61,1111111111111	75,7575757575758	87,5	22,2222222222222	18,1818181818182	72,2222222222222
181	671000,007	53680	27,2727272727273	77,7777777777778	57,5757575757576	62,5	33,3333333333333	63,6363636363636	16,6666666666667
181,1	671000,007	53680	42,4242424242424	27,7777777777778	60,6060606060606	83,3333333333333	11,1111111111111	63,6363636363636	22,2222222222222
181,2	671000,007	53680	33,3333333333333	50	51,5151515151515	50	11,1111111111111	0	0
181,4	671000,007	53680	42,4242424242424	72,2222222222222	66,6666666666667	83,3333333333333	12,5	0	27,7777777777778
181,5	671000,007	53680	30,3030303030303	16,6666666666667	48,4848484848485	58,3333333333333	0	0	11,1111111111111
181,6	671000,007	53680	60,6060606060606	22,2222222222222	9,09090909090909	25	11,1111111111111	18,1818181818182	33,3333333333333
181,7	671000,008	53680	36,3636363636364	72,2222222222222	66,6666666666667	83,3333333333333	22,2222222222222	45,4545454545455	33,3333333333333
181,8	671000,008	53680	39,3939393939394	72,2222222222222	48,4848484848485	41,6666666666667	55,5555555555556	0	5,55555555555556
182	671000,008	53680	66,6666666666667	33,3333333333333	30,3030303030303	33,3333333333333	11,1111111111111	81,8181818181818	27,7777777777778
182,1	671000,008	53680	48,4848484848485	88,8888888888889	78,7878787878788	87,5	55,5555555555556	45,4545454545455	5,55555555555556
182,2	671000,008	53680	48,4848484848485	55,5555555555556	69,6969696969697	62,5	33,3333333333333	18,1818181818182	27,7777777777778
182,3	671000,008	53680	45,4545454545455	100	66,6666666666667	50	100	81,8181818181818	50
182,4	671000,01	53680	30,3030303030303	66,6666666666667	66,6666666666667	58,3333333333333	44,4444444444444	9,09090909090909	27,7777777777778
182,5	671000,01	53680	42,4242424242424	61,1111111111111	36,3636363636364	54,1666666666667	22,2222222222222	36,3636363636364	5,55555555555556
182,6	671000,01	53680	42,4242424242424	83,3333333333333	42,4242424242424	45,8333333333333	55,5555555555556	9,09090909090909	0
182,7	671000,01	53680	36,3636363636364	33,3333333333333	27,2727272727273	33,3333333333333	33,3333333333333	9,09090909090909	16,6666666666667
182,8	671000,01	53680	36,3636363636364	72,2222222222222	66,6666666666667	75	66,6666666666667	63,6363636363636	38,8888888888889
182,9	671000,01	53680	51,5151515151515	27,7777777777778	30,3030303030303	16,6666666666667	33,3333333333333	27,2727272727273	55,5555555555556
183	671000,01	53680	57,5757575757576	72,2222222222222	42,4242424242424	79,1666666666667	100	63,6363636363636	11,1111111111111
183,1	671000,01	53680	36,3636363636364	27,7777777777778	18,1818181818182	29,1666666666667	22,2222222222222	0	16,6666666666667
183,2	671000,01	53680	48,4848484848485	66,6666666666667	72,7272727272727	41,6666666666667	33,3333333333333	36,3636363636364	27,7777777777778
183,3	671000,01	53680	48,4848484848485	55,5555555555556	66,6666666666667	50	11,1111111111111	45,4545454545455	38,8888888888889
183,4	671000,01	53680	48,4848484848485	72,2222222222222	57,5757575757576	45,8333333333333	22,2222222222222	72,7272727272727	27,7777777777778
183,5	671000,01	53680	48,4848484848485	72,2222222222222	66,6666666666667	58,3333333333333	33,3333333333333	18,1818181818182	27,7777777777778
183,6	671000,01	53680	33,3333333333333	61,1111111111111	72,7272727272727	62,5	33,3333333333333	0	22,2222222222222
183,7	671000,01	53680	36,3636363636364	5,55555555555556	39,3939393939394	41,6666666666667	0	9,09090909090909	38,8888888888889
183,8	671000,01	53680	27,2727272727273	44,4444444444444	53,3333333333333	66,6666666666667	11,1111111111111	90,9090909090909	11,1111111111111
183,9	671000,015	53680	42,4242424242424	16,6666666666667	63,6363636363636	45,8333333333333	44,4444444444444	54,5454545454545	33,3333333333333
184	671000,015	53680	45,4545454545455	11,1111111111111	54,5454545454545	70,8333333333333	0	9,09090909090909	27,7777777777778
184,1	671000,015	53680	45,4545454545455	38,8888888888889	63,6363636363636	70,8333333333333	0	0	16,6666666666667
184,2	671000,015	53680	42,4242424242424	55,5555555555556	57,5757575757576	37,5	11,1111111111111	9,09090909090909	16,6666666666667
184,3	671000,015	53680	42,4242424242424	38,8888888888889	45,4545454545455	66,6666666666667	33,3333333333333	0	27,7777777777778
184,4	671000,015	53680	57,5757575757576	33,3333333333333	33,3333333333333	50	0	9,09090909090909	5,55555555555556
184,5	672000,003	53760	42,4242424242424	11,1111111111111	24,2424242424242	20,8333333333333	0	18,1818181818182	22,2222222222222
184,6	672000,003	53760	39,3939393939394	5,55555555555556	42,4242424242424	54,1666666666667	11,1111111111111	18,1818181818182	5,55555555555556
184,7	672000,003	53760	51,5151515151515	27,7777777777778	42,4242424242424	62,5	0	18,1818181818182	33,3333333333333
184,8	672000,003	53760	42,4242424242424	44,4444444444444	54,5454545454545	37,5	22,2222222222222	9,09090909090909	27,7777777777778
184,9	672000,003	53760	30,3030303030303	72,2222222222222	54,5454545454545	91,6666666666667	0	54,5454545454545	38,8888888888889
185	672000,003	53760	36,3636363636364	66,6666666666667	54,5454545454545	45,8333333333333	22,2222222222222	9,09090909090909	11,1111111111111
185,1	672000,003	53760	42,4242424242424	44,4444444444444	60,6060606060606	20,8333333333333	0	9,09090909090909	11,1111111111111
185,2	672000,003	53760	69,6969696969697	27,7777777777778	39,3939393939394	50	0	100	61,1111111111111
185,3	672000,003	53760	45,4545454545455	5,55555555555556	46,6666666666667	45,8333333333333	11,1111111111111	18,1818181818182	22,2222222222222
185,4	672000,003	53760	36,3636363636364	50	48,4848484848485	54,1666666666667	22,2222222222222	72,7272727272727	33,3333333333333
185,5	695000,002	55600	42,4242424242424	94,4444444444444	57,5757575757576	70,8333333333333	55,5555555555556	0	22,2222222222222
185,6	695000,002	55600	24,2424242424242	44,4444444444444	15,1515151515152	41,6666666666667	11,1111111111111	9,09090909090909	22,2222222222222
185,7	695000,002	55600	42,4242424242424	83,3333333333333	66,6666666666667	79,1666666666667	33,3333333333333	45,4545454545455	27,7777777777778
185,8	695000,002	55600	33,3333333333333	72,2222222222222	69,6969696969697	66,6666666666667	0	0	16,6666666666667
185,9	695000,002	55600	21,2121212121212	33,3333333333333	6,06060606060606	41,6666666666667	0	0	11,1111111111111
186	695000,002	55600	36,3636363636364	44,4444444444444	39,3939393939394	50	0	0	0
186,1	695000,002	55600	18,1818181818182	72,2222222222222	9,09090909090909	58,3333333333333	0	0	0
186,2	695000,002	55600	30,3030303030303	55,5555555555556	24,2424242424242	41,6666666666667	0	0	5,55555555555556
186,3	695000,002	55600	39,3939393939394	55,5555555555556	72,7272727272727	66,6666666666667	0	0	0
186,4	695000,002	55600	75,7575757575758	88,8888888888889	69,6969696969697	54,1666666666667	11,1111111111111	90,9090909090909	55,5555555555556
186,5	695000,002	55600	57,5757575757576	72,2222222222222	18,1818181818182	62,5	44,4444444444444	18,1818181818182	44,4444444444444
186,6	695000,002	55600	24,2424242424242	61,1111111111111	24,2424242424242	62,5	0	90,9090909090909	38,8888888888889
186,7	695000,002	55600	45,4545454545455	50	57,5757575757576	70,8333333333333	0	0	22,2222222222222
186,8	695000,002	55600	54,5454545454545	94,4444444444444	81,8181818181818	100	22,2222222222222	0	5,55555555555556
186,9	695000,002	55600	24,2424242424242	66,6666666666667	33,3333333333333	70,8333333333333	0	0	22,2222222222222
187	695000,002	55600	42,4242424242424	72,2222222222222	75,7575757575758	58,3333333333333	33,3333333333333	90,9090909090909	44,4444444444444
187,1	695000,002	55600	51,5151515151515	55,5555555555556	33,3333333333333	62,5	11,1111111111111	18,1818181818182	27,7777777777778
187,2	695000,002	55600	18,1818181818182	44,4444444444444	33,3333333333333	50	0	0	0
187,3	695000,002	55600	39,3939393939394	66,6666666666667	57,5757575757576	50	11,1111111111111	0	50
187,4	695000,002	55600	33,3333333333333	66,6666666666667	48,4848484848485	75	0	9,09090909090909	16,6666666666667
187,5	695000,002	55600	27,2727272727273	61,1111111111111	33,3333333333333	66,6666666666667	0	0	27,7777777777778
187,6	695000,002	55600	48,4848484848485	22,2222222222222	42,4242424242424	45,8333333333333	0	0	5,55555555555556
187,7	695000,002	55600	51,5151515151515	11,1111111111111	30,3030303030303	41,6666666666667	0	54,5454545454545	0
187,8	695000,004	55600	42,4242424242424	38,8888888888889	30,3030303030303	61,1111111111111	11,1111111111111	36,3636363636364	44,4444444444444
187,9	695000,004	55600	27,2727272727273	44,4444444444444	69,6969696969697	62,5	22,2222222222222	0	27,7777777777778
188	695000,004	55600	57,5757575757576	50	24,2424242424242	45,8333333333333	0	27,2727272727273	38,8888888888889
188,1	695000,004	55600	75,7575757575758	61,1111111111111	36,3636363636364	66,6666666666667	100	100	61,1111111111111
188,2	695000,004	55600	54,5454545454545	27,7777777777778	21,2121212121212	29,1666666666667	0	100	61,1111111111111
188,3	695000,004	55600	66,6666666666667	55,5555555555556	60,6060606060606	66,6666666666667	0	18,1818181818182	22,2222222222222
188,4	695000,004	55600	24,2424242424242	72,2222222222222	21,2121212121212	45,8333333333333	33,3333333333333	9,09090909090909	16,6666666666667
188,5	695000,004	55600	78,7878787878788	11,1111111111111	36,3636363636364	58,3333333333333	0	36,3636363636364	33,3333333333333
188,6	695000,004	55600	45,4545454545455	27,7777777777778	42,4242424242424	37,5	0	36,3636363636364	22,2222222222222
188,7	695000,004	55600	39,3939393939394	44,4444444444444	36,3636363636364	50	0	0	0
188,8	695000,004	55600	63,6363636363636	38,8888888888889	45,4545454545455	62,5	0	9,09090909090909	22,2222222222222
188,9	695000,004	55600	45,4545454545455	44,4444444444444	30,3030303030303	62,5	0	0	16,6666666666667
189	695000,004	55600	54,5454545454545	44,4444444444444	21,2121212121212	33,3333333333333	0	0	16,6666666666667
189,1	695000,004	55600	27,2727272727273	50	57,5757575757576	50	0	18,1818181818182	5,55555555555556
189,2	695000,004	55600	51,5151515151515	44,4444444444444	57,5757575757576	58,3333333333333	0	18,1818181818182	11,1111111111111
189,3	695000,004	55600	72,7272727272727	50	45,4545454545455	54,1666666666667	66,6666666666667	100	66,6666666666667
189,4	695000,004	55600	36,3636363636364	50	42,4242424242424	54,1666666666667	55,5555555555556	0	0
189,5	695000,006	55600	48,4848484848485	88,8888888888889	36,3636363636364	58,3333333333333	0	0	0
189,6	695000,006	55600	63,6363636363636	5,55555555555556	30,3030303030303	8,33333333333333	0	9,09090909090909	5,55555555555556
189,7	695000,006	55600	36,3636363636364	33,3333333333333	57,5757575757576	62,5	22,2222222222222	45,4545454545455	50
189,8	695000,006	55600	69,6969696969697	50	48,4848484848485	75	0	72,7272727272727	5,55555555555556
190	695000,006	55600	36,3636363636364	33,3333333333333	48,4848484848485	50	11,1111111111111	0	11,1111111111111
190,1	695000,006	55600	45,4545454545455	27,7777777777778	48,4848484848485	45,8333333333333	0	27,2727272727273	22,2222222222222
190,2	695000,006	55600	42,4242424242424	27,7777777777778	33,3333333333333	20,8333333333333	0	0	0
190,3	695000,006	55600	60,6060606060606	44,4444444444444	21,2121212121212	33,3333333333333	33,3333333333333	18,1818181818182	16,6666666666667
190,4	695000,006	55600	81,8181818181818	33,3333333333333	57,5757575757576	62,5	0	0	11,1111111111111
190,5	695000,006	55600	18,1818181818182	66,6666666666667	39,3939393939394	58,3333333333333	44,4444444444444	80	27,7777777777778
190,6	695000,006	55600	66,6666666666667	27,7777777777778	30,3030303030303	45,8333333333333	22,2222222222222	36,3636363636364	0
190,7	695000,006	55600	42,4242424242424	44,4444444444444	45,4545454545455	50	0	81,8181818181818	38,8888888888889
190,8	695000,006	55600	30,3030303030303	33,3333333333333	45,4545454545455	54,1666666666667	0	0	5,55555555555556
190,9	695000,006	55600	69,6969696969697	33,3333333333333	63,6363636363636	58,3333333333333	0	0	38,8888888888889
191	695000,006	55600	57,5757575757576	38,8888888888889	66,6666666666667	58,3333333333333	11,1111111111111	27,2727272727273	16,6666666666667
191,1	695000,006	55600	69,6969696969697	38,8888888888889	39,3939393939394	16,6666666666667	0	18,1818181818182	5,55555555555556
191,2	695000,006	55600	45,4545454545455	38,8888888888889	48,4848484848485	54,1666666666667	0	45,4545454545455	22,2222222222222
191,3	695000,006	55600	63,6363636363636	27,7777777777778	39,3939393939394	70,8333333333333	0	18,1818181818182	11,1111111111111
191,4	1414000,002	113120	39,3939393939394	44,4444444444444	21,2121212121212	75	33,3333333333333	45,4545454545455	44,4444444444444
191,5	1414000,002	113120	48,4848484848485	50	42,4242424242424	58,3333333333333	0	54,5454545454545	44,4444444444444
191,6	1414000,002	113120	54,5454545454545	11,1111111111111	24,2424242424242	75	22,2222222222222	54,5454545454545	55,5555555555556
191,7	1414000,002	113120	30,3030303030303	55,5555555555556	36,3636363636364	70,8333333333333	0	0	22,2222222222222
191,8	1414000,002	113120	33,3333333333333	55,5555555555556	54,5454545454545	66,6666666666667	33,3333333333333	9,09090909090909	16,6666666666667
191,9	1414000,002	113120	60,6060606060606	38,8888888888889	39,3939393939394	62,5	33,3333333333333	27,2727272727273	33,3333333333333
192	1414000,002	113120	45,4545454545455	38,8888888888889	45,4545454545455	66,6666666666667	33,3333333333333	54,5454545454545	55,5555555555556
192,1	1414000,002	113120	36,3636363636364	33,3333333333333	33,3333333333333	45,8333333333333	0	0	11,1111111111111
192,2	1414000,002	113120	60,6060606060606	33,3333333333333	21,2121212121212	62,5	11,1111111111111	63,6363636363636	33,3333333333333
192,3	1414000,002	113120	42,4242424242424	11,1111111111111	45,4545454545455	50	0	0	11,1111111111111
192,4	1414000,002	113120	51,5151515151515	5,55555555555556	48,4848484848485	37,5	0	0	5,55555555555556
192,5	1414000,004	113120	33,3333333333333	33,3333333333333	39,3939393939394	45,8333333333333	0	0	22,2222222222222
192,6	1414000,004	113120	36,3636363636364	38,8888888888889	9,09090909090909	25	44,4444444444444	90,9090909090909	22,2222222222222
192,7	1414000,004	113120	63,6363636363636	11,1111111111111	36,3636363636364	58,3333333333333	11,1111111111111	72,7272727272727	22,2222222222222
192,8	1414000,004	113120	24,2424242424242	55,5555555555556	36,3636363636364	50	0	0	0
192,9	1414000,004	113120	42,4242424242424	22,2222222222222	33,3333333333333	33,3333333333333	0	0	0
193	1414000,004	113120	57,5757575757576	11,1111111111111	0	29,1666666666667	0	18,1818181818182	22,2222222222222
193,1	1414000,004	113120	45,4545454545455	22,2222222222222	36,3636363636364	45,8333333333333	0	54,5454545454545	11,1111111111111
193,2	1414000,004	113120	36,3636363636364	38,8888888888889	15,1515151515152	70,8333333333333	22,2222222222222	9,09090909090909	27,7777777777778
193,3	1414000,004	113120	30,3030303030303	27,7777777777778	27,2727272727273	50	11,1111111111111	9,09090909090909	38,8888888888889
193,4	1414000,004	113120	54,5454545454545	55,5555555555556	21,2121212121212	25	66,6666666666667	45,4545454545455	5,55555555555556
193,5	1414000,004	113120	27,2727272727273	50	36,3636363636364	54,1666666666667	33,3333333333333	9,09090909090909	33,3333333333333
193,6	1414000,004	113120	39,3939393939394	61,1111111111111	39,3939393939394	83,3333333333333	77,7777777777778	90,9090909090909	33,3333333333333
193,7	1414000,004	113120	69,6969696969697	22,2222222222222	48,4848484848485	62,5	11,1111111111111	0	22,2222222222222
193,8	1414000,005	113120	48,4848484848485	44,4444444444444	24,2424242424242	29,1666666666667	0	9,09090909090909	16,6666666666667
193,9	1414000,005	113120	45,4545454545455	22,2222222222222	24,2424242424242	37,5	11,1111111111111	45,4545454545455	16,6666666666667
194	1414000,005	113120	33,3333333333333	16,6666666666667	30,3030303030303	50	0	27,2727272727273	33,3333333333333
194,1	1414000,005	113120	39,3939393939394	33,3333333333333	33,3333333333333	29,1666666666667	0	18,1818181818182	27,7777777777778
194,2	1414000,005	113120	39,3939393939394	27,7777777777778	45,4545454545455	45,8333333333333	11,1111111111111	63,6363636363636	38,8888888888889
194,3	1414000,005	113120	42,4242424242424	38,8888888888889	57,5757575757576	62,5	0	45,4545454545455	27,7777777777778
194,4	1414000,005	113120	39,3939393939394	33,3333333333333	15,1515151515152	16,6666666666667	0	0	0
194,5	1414000,005	113120	39,3939393939394	44,4444444444444	42,4242424242424	33,3333333333333	0	0	16,6666666666667
194,6	1414000,005	113120	69,6969696969697	44,4444444444444	27,2727272727273	33,3333333333333	22,2222222222222	18,1818181818182	16,6666666666667
194,7	1414000,005	113120	27,2727272727273	66,6666666666667	54,5454545454545	50	55,5555555555556	72,7272727272727	55,5555555555556
194,8	1414000,005	113120	66,6666666666667	44,4444444444444	42,4242424242424	80,9523809523809	100	90,9090909090909	72,2222222222222
194,9	1414000,005	113120	51,5151515151515	11,1111111111111	27,2727272727273	25	0	0	16,6666666666667
195	2093000,002	167440	27,2727272727273	44,4444444444444	24,2424242424242	37,5	0	0	0
195,1	2093000,002	167440	36,3636363636364	38,8888888888889	66,6666666666667	62,5	0	0	22,2222222222222
195,2	2093000,002	167440	54,5454545454545	27,7777777777778	63,6363636363636	66,6666666666667	11,1111111111111	100	33,3333333333333
195,3	2093000,002	167440	24,2424242424242	5,55555555555556	24,2424242424242	54,1666666666667	0	18,1818181818182	5,55555555555556
195,4	2093000,002	167440	36,3636363636364	33,3333333333333	54,5454545454545	37,5	0	0	22,2222222222222
195,5	2093000,002	167440	48,4848484848485	38,8888888888889	54,5454545454545	75	0	45,4545454545455	50
195,6	2093000,002	167440	36,3636363636364	38,8888888888889	39,3939393939394	41,6666666666667	0	0	33,3333333333333
195,7	2093000,002	167440	27,2727272727273	38,8888888888889	9,09090909090909	33,3333333333333	22,2222222222222	100	11,1111111111111
195,8	2093000,002	167440	54,5454545454545	33,3333333333333	21,2121212121212	29,1666666666667	0	18,1818181818182	22,2222222222222
195,9	2093000,002	167440	54,5454545454545	11,1111111111111	6,06060606060606	16,6666666666667	0	81,8181818181818	55,5555555555556
196	2093000,002	167440	42,4242424242424	61,1111111111111	57,5757575757576	62,5	100	54,5454545454545	33,3333333333333
196,1	2093000,002	167440	63,6363636363636	16,6666666666667	12,1212121212121	25	0	36,3636363636364	50
196,2	2093000,002	167440	39,3939393939394	27,7777777777778	21,2121212121212	50	0	0	5,55555555555556
196,3	2093000,002	167440	72,7272727272727	61,1111111111111	39,3939393939394	45,8333333333333	0	9,09090909090909	5,55555555555556
196,4	2093000,002	167440	45,4545454545455	11,1111111111111	0	8,33333333333333	0	0	5,55555555555556
196,5	2093000,002	167440	30,3030303030303	33,3333333333333	18,1818181818182	16,6666666666667	0	0	22,2222222222222
196,6	2093000,003	167440	18,1818181818182	66,6666666666667	63,6363636363636	50	22,2222222222222	45,4545454545455	22,2222222222222
196,7	2093000,003	167440	15,1515151515152	55,5555555555556	21,2121212121212	12,5	11,1111111111111	0	16,6666666666667
196,8	2093000,003	167440	39,3939393939394	5,55555555555556	0	16,6666666666667	0	18,1818181818182	27,7777777777778
196,9	2093000,003	167440	27,2727272727273	16,6666666666667	9,09090909090909	25	11,1111111111111	20	44,4444444444444
197	2093000,003	167440	30,3030303030303	33,3333333333333	21,2121212121212	37,5	0	0	5,55555555555556
197,1	2093000,003	167440	36,3636363636364	27,7777777777778	6,06060606060606	4,76190476190476	0	0	0
197,2	2093000,003	167440	21,2121212121212	72,2222222222222	45,4545454545455	20,8333333333333	0	0	11,1111111111111
197,3	2093000,003	167440	33,3333333333333	33,3333333333333	30,3030303030303	41,6666666666667	0	9,09090909090909	22,2222222222222
197,4	2093000,003	167440	39,3939393939394	22,2222222222222	3,03030303030303	16,6666666666667	0	0	22,2222222222222
197,5	33000,041	2640	36,3636363636364	72,2222222222222	75,7575757575758	66,6666666666667	33,3333333333333	27,2727272727273	22,2222222222222
197,6	33000,041	2640	57,5757575757576	27,7777777777778	54,5454545454545	58,3333333333333	0	9,09090909090909	33,3333333333333
197,7	33000,041	2640	45,4545454545455	55,5555555555556	54,5454545454545	41,6666666666667	22,2222222222222	0	0
197,8	33000,041	2640	63,6363636363636	61,1111111111111	66,6666666666667	41,6666666666667	0	90	61,1111111111111
197,9	33000,041	2640	75,7575757575758	88,8888888888889	84,8484848484848	91,6666666666667	77,7777777777778	36,3636363636364	33,3333333333333
198	33000,041	2640	24,2424242424242	16,6666666666667	45,4545454545455	50	0	0	5,55555555555556
198,1	33000,041	2640	45,4545454545455	27,7777777777778	81,8181818181818	50	0	9,09090909090909	0
198,2	33000,041	2640	63,6363636363636	66,6666666666667	66,6666666666667	62,5	0	81,8181818181818	11,1111111111111
198,3	33000,041	2640	24,2424242424242	61,1111111111111	54,5454545454545	62,5	0	0	0
198,4	33000,041	2640	36,3636363636364	66,6666666666667	51,5151515151515	33,3333333333333	22,2222222222222	36,3636363636364	16,6666666666667
198,5	33000,041	2640	48,4848484848485	61,1111111111111	66,6666666666667	41,6666666666667	0	9,09090909090909	11,1111111111111
198,6	33000,041	2640	54,5454545454545	44,4444444444444	39,3939393939394	58,3333333333333	0	63,6363636363636	22,2222222222222
198,7	33000,041	2640	45,4545454545455	77,7777777777778	90,9090909090909	83,3333333333333	33,3333333333333	45,4545454545455	0
198,8	33000,041	2640	90,9090909090909	72,2222222222222	90,9090909090909	87,5	55,5555555555556	90,9090909090909	83,3333333333333
198,9	33000,041	2640	48,4848484848485	38,8888888888889	66,6666666666667	62,5	0	0	27,7777777777778
199	33000,041	2640	90,9090909090909	72,2222222222222	90,9090909090909	87,5	100	100	88,8888888888889
199,1	33000,041	2640	66,6666666666667	72,2222222222222	84,8484848484848	70,8333333333333	11,1111111111111	72,7272727272727	33,3333333333333
199,2	33000,041	2640	30,3030303030303	66,6666666666667	63,3333333333333	50	22,2222222222222	0	5,55555555555556
199,3	33000,052	2640	15,1515151515152	72,2222222222222	78,7878787878788	58,3333333333333	0	0	0
199,4	33000,052	2640	15,1515151515152	50	48,4848484848485	70,8333333333333	22,2222222222222	45,4545454545455	5,55555555555556
199,5	33000,052	2640	27,2727272727273	55,5555555555556	63,6363636363636	70,8333333333333	0	0	0
199,6	33000,052	2640	33,3333333333333	22,2222222222222	63,6363636363636	62,5	0	63,6363636363636	5,55555555555556
199,7	33000,052	2640	39,3939393939394	83,3333333333333	87,8787878787879	91,6666666666667	66,6666666666667	9,09090909090909	16,6666666666667
199,8	33000,052	2640	48,4848484848485	61,1111111111111	84,8484848484848	75	11,1111111111111	63,6363636363636	33,3333333333333
199,9	33000,052	2640	36,3636363636364	61,1111111111111	66,6666666666667	45,8333333333333	0	9,09090909090909	0
200	33000,052	2640	51,5151515151515	55,5555555555556	78,7878787878788	50	11,1111111111111	18,1818181818182	33,3333333333333
200,1	33000,052	2640	24,2424242424242	44,4444444444444	84,8484848484848	50	0	0	5,55555555555556
200,2	33000,052	2640	27,2727272727273	83,3333333333333	60,6060606060606	87,5	22,2222222222222	0	61,1111111111111
200,3	33000,052	2640	42,4242424242424	55,5555555555556	81,8181818181818	45,8333333333333	0	72,7272727272727	11,1111111111111
200,4	33000,052	2640	36,3636363636364	38,8888888888889	72,7272727272727	54,1666666666667	0	45,4545454545455	0
200,5	33000,052	2640	54,5454545454545	66,6666666666667	90,9090909090909	79,1666666666667	22,2222222222222	0	22,2222222222222
200,6	70000,04	5600	45,4545454545455	5,55555555555556	45,4545454545455	41,6666666666667	0	0	5,55555555555556
200,7	70000,04	5600	57,5757575757576	16,6666666666667	9,09090909090909	16,6666666666667	0	0	33,3333333333333
200,8	70000,04	5600	33,3333333333333	22,2222222222222	39,3939393939394	29,1666666666667	11,1111111111111	36,3636363636364	0
200,9	70000,04	5600	51,5151515151515	66,6666666666667	75,7575757575758	66,6666666666667	11,1111111111111	0	11,1111111111111
201	70000,04	5600	36,3636363636364	33,3333333333333	36,3636363636364	54,1666666666667	0	0	11,1111111111111
201,1	851000,002	68080	51,5151515151515	38,8888888888889	78,7878787878788	58,3333333333333	11,1111111111111	72,7272727272727	16,6666666666667
201,2	851000,002	68080	60,6060606060606	55,5555555555556	42,4242424242424	41,6666666666667	33,3333333333333	45,4545454545455	44,4444444444444
[truncated: 10,659 more rows]
