# Supplementary material for: Relationships between job characteristics and occupational well-being: Are they similar across levels of analysis?
Source: PLoS One. 2025 Jul 24;20(7):e0328508. doi: 10.1371/journal.pone.0328508 (PMC12289054; doi:10.1371/journal.pone.0328508)
Supplement: S3 File — (XLSX) [file pone.0328508.s003.xlsx]

## Sheet: Sheet1
itemcode	Construct	No of items	Answers
Indn	Individual level
GroupID	Group level
Orgn	Organization level
jobdem	Job demand	11	1=never 2= often, 3= sometimes 4=always
lackskill	Lack of skills variety	6	1=never 2= often, 3= sometimes 4=always
lackauton	Lack of task autonomy	10	1=never 2= often, 3= sometimes 4=always
lackpart	Lack of paritcipation in decision making	8	1=never 2= often, 3= sometimes 4=always
lacksat	lack of task satisfaction	9	Yes= and =No
nfr	Need for recovery	11	Yes= and =No
anxiety	Anxiety;	3	1=completely not, 2=hardly, 3=somewhat, 4=completely
